# Supplementary material for: N-Cyclo­hexyl­pyrrolidine-1-carbothio­amide
Source: Acta Crystallogr Sect E Struct Rep Online. 2012 Mar 28;68(Pt 4):o1220. doi: 10.1107/S1600536812012627 (PMC3344154; doi:10.1107/S1600536812012627)
Supplement: Supplementary file 1 [file e-68-o1220-sup1.cif]

##############################################################################
#                                                                            #
# This CIF contains the data in a paper accepted for publication in          #
# Acta Crystallographica Section E. It conforms to the requirements of       #
# Notes for Authors for Acta Crystallographica Section E, and has been       #
# peer reviewed under the auspices of the IUCr Commission on Journals.       #
#                                                                            #
# Full details of the Crystallographic Information File format               #
# are given in the paper "The Crystallographic Information File (CIF):       #
# a New Standard Archive File for Crystallography" by S. R. Hall, F. H.      #
# Allen and I. D. Brown [Acta Cryst. (1991), A47, 655-685].                  #
#                                                                            #
# The current version of the core CIF dictionary is obtainable from          #
# ftp://ftp.iucr.org/pub/cif_core.dic.                                       #
#                                                                            #
# Software is freely available for graphical display of the structure(s)     #
# in this CIF. For information consult the CIF software page                 #
# http://www.iucr.org/resources/cif/software.                                #
#                                                                            #
# This file may be used for bona fide research purposes within the           #
# scientific community so long as proper attribution is given to the journal # 
# article from which it was obtained.                                        #
#                                                                            #
##############################################################################
data_global
_audit_creation_method     'form.cif (version 2.0)'
_journal_data_validation_number     ?
_journal_date_recd_electronic     2012-03-20
_journal_date_accepted     2012-03-23
_journal_name_full     'Acta Crystallographica, Section E'
_journal_year     2012
_journal_volume     68
_journal_issue      4
_journal_page_first     o1220
_journal_page_last     o1220
_journal_paper_category     QO
_journal_paper_doi     10.1107/S1600536812012627
_journal_coeditor_code     LH5439
_publ_contact_author_name     'Yu-Feng Li'
_publ_contact_author_address
;
Microscale Science Institute,
Weifang University,
Weifang 261061,
People's Republic of China
;
_publ_contact_author_email     'liyufeng8111@163.com'
_publ_contact_author_fax     '86-0536-8785802'
_publ_contact_author_phone     '86-0536-8785802'
_publ_section_title
;
<i>N</i>-Cyclohexylpyrrolidine-1-carbothioamide
;
loop_
    _publ_author_name
    _publ_author_address
    'Yu-Feng Li'
;
  Microscale Science Institute,
  Department of Chemistry and Chemical Engineering,
  Weifang University,
  Weifang 261061,
  People's Republic of China
;
data_I
_audit_creation_method     SHELXL-97
_chemical_name_systematic
;
<i>N</i>-Cyclohexylpyrrolidine-1-carbothioamide
;
_chemical_name_common     ?
_chemical_formula_moiety     'C11 H20 N2 S'
_chemical_formula_sum     'C11 H20 N2 S'
_chemical_formula_iupac     'C11 H20 N2 S'
_chemical_formula_weight     212.35
_chemical_melting_point     ?
_symmetry_cell_setting     orthorhombic
_symmetry_space_group_name_H-M     'P b c a'
_symmetry_space_group_name_Hall     '-P 2ac 2ab'
loop_
    _symmetry_equiv_pos_as_xyz
    'x, y, z'
    '-x+1/2, -y, z+1/2'
    '-x, y+1/2, -z+1/2'
    'x+1/2, -y+1/2, -z'
    '-x, -y, -z'
    'x-1/2, y, -z-1/2'
    'x, -y-1/2, z-1/2'
    '-x-1/2, y-1/2, z'
_cell_length_a     9.3808(19)
_cell_length_b     10.925(2)
_cell_length_c     23.540(5)
_cell_angle_alpha     90.00
_cell_angle_beta     90.00
_cell_angle_gamma     90.00
_cell_volume     2412.6(8)
_cell_formula_units_Z     8
_cell_measurement_reflns_used     1700
_cell_measurement_theta_min     3.35
_cell_measurement_theta_max     27.48
_cell_measurement_temperature     293(2)
_exptl_crystal_description     block
_exptl_crystal_colour     colorless
_exptl_crystal_size_max     0.22
_exptl_crystal_size_mid     0.20
_exptl_crystal_size_min     0.18
_exptl_crystal_density_diffrn     1.169
_exptl_crystal_density_meas     ?
_exptl_crystal_density_method     'not measured'
_exptl_crystal_F_000     928
_exptl_absorpt_coefficient_mu     0.235
_exptl_absorpt_correction_type     none
_exptl_absorpt_process_details     ?
_exptl_absorpt_correction_T_min     ?
_exptl_absorpt_correction_T_max     ?
_exptl_special_details
;
;
_diffrn_ambient_temperature     293(2)
_diffrn_radiation_type     MoK\a
_diffrn_radiation_wavelength     0.71073
_diffrn_radiation_source     'fine-focus sealed tube'
_diffrn_radiation_monochromator     graphite
_diffrn_measurement_device_type     'Bruker SMART CCD'
_diffrn_measurement_method     '\f and \w scans'
_diffrn_detector_area_resol_mean     ?
_diffrn_reflns_number     22078
_diffrn_reflns_av_R_equivalents     0.0457
_diffrn_reflns_av_sigmaI/netI     0.0278
_diffrn_reflns_theta_min     3.35
_diffrn_reflns_theta_max     27.48
_diffrn_reflns_theta_full     27.48
_diffrn_measured_fraction_theta_max     0.999
_diffrn_measured_fraction_theta_full     0.999
_diffrn_reflns_limit_h_min     -12
_diffrn_reflns_limit_h_max     12
_diffrn_reflns_limit_k_min     -13
_diffrn_reflns_limit_k_max     14
_diffrn_reflns_limit_l_min     -30
_diffrn_reflns_limit_l_max     30
_diffrn_standards_number     ?
_diffrn_standards_interval_count     ?
_diffrn_standards_interval_time     ?
_diffrn_standards_decay_%     ?
_refine_special_details
;
Refinement of <i>F</i>^2^ against ALL reflections. The weighted <i>R</i>-factor
<i>wR</i> and goodness of fit <i>S</i> are based on <i>F</i>^2^, conventional
<i>R</i>-factors <i>R</i> are based on <i>F</i>, with <i>F</i> set to zero for
negative <i>F</i>^2^. The threshold expression of <i>F</i>^2^ >
\s(<i>F</i>^2^) is used only for calculating <i>R</i>-factors(gt) <i>etc</i>.
and is not relevant to the choice of reflections for refinement.
<i>R</i>-factors based on <i>F</i>^2^ are statistically about twice as large
as those based on <i>F</i>, and <i>R</i>- factors based on ALL data will be
even larger.
;
_reflns_number_total     2766
_reflns_number_gt     1700
_reflns_threshold_expression     I>2\s(I)
_refine_ls_structure_factor_coef     Fsqd
_refine_ls_matrix_type     full
_refine_ls_R_factor_all     0.0826
_refine_ls_R_factor_gt     0.0531
_refine_ls_wR_factor_gt     0.1653
_refine_ls_wR_factor_ref     0.1903
_refine_ls_goodness_of_fit_ref     1.183
_refine_ls_restrained_S_all     1.183
_refine_ls_number_reflns     2766
_refine_ls_number_parameters     127
_refine_ls_number_restraints     0
_refine_ls_hydrogen_treatment     constr
_refine_ls_weighting_scheme     calc
_refine_ls_weighting_details
                 'calc w=1/[\s^2^(Fo^2^)+(0.1021P)^2^] where P=(Fo^2^+2Fc^2^)/3'
_atom_sites_solution_hydrogens     geom
_atom_sites_solution_primary     direct
_atom_sites_solution_secondary     difmap
_refine_ls_shift/su_max     0.000
_refine_ls_shift/su_mean     0.000
_refine_diff_density_max     0.247
_refine_diff_density_min     -0.351
_refine_ls_extinction_method     none
_refine_ls_extinction_coef     ?
loop_
    _atom_type_symbol
    _atom_type_description
    _atom_type_scat_dispersion_real
    _atom_type_scat_dispersion_imag
    _atom_type_scat_source
    'C' 'C' 0.0033 0.0016
                         'International Tables Vol C Tables 4.2.6.8 and 6.1.1.4'
    'H' 'H' 0.0000 0.0000
                         'International Tables Vol C Tables 4.2.6.8 and 6.1.1.4'
    'N' 'N' 0.0061 0.0033
                         'International Tables Vol C Tables 4.2.6.8 and 6.1.1.4'
    'S' 'S' 0.1246 0.1234
                         'International Tables Vol C Tables 4.2.6.8 and 6.1.1.4'
_computing_data_collection     'SMART (Bruker, 1997)'
_computing_cell_refinement     'SAINT (Bruker, 1997)'
_computing_data_reduction     'SAINT (Bruker, 1997)'
_computing_structure_solution     'SHELXS97 (Sheldrick, 2008)'
_computing_structure_refinement     'SHELXL97 (Sheldrick, 2008)'
_computing_molecular_graphics     'SHELXTL (Sheldrick, 2008)'
_computing_publication_material     'SHELXTL (Sheldrick, 2008)'
loop_
    _atom_site_type_symbol
    _atom_site_label
    _atom_site_fract_x
    _atom_site_fract_y
    _atom_site_fract_z
    _atom_site_U_iso_or_equiv
    _atom_site_adp_type
    _atom_site_calc_flag
    _atom_site_refinement_flags
    _atom_site_occupancy
    _atom_site_symmetry_multiplicity
    _atom_site_disorder_assembly
    _atom_site_disorder_group
    S S1 0.07717(8) 0.34275(5) 0.16033(2) 0.0727(3) Uani d . 1 1 . .
    N N2 0.1756(2) 0.57053(15) 0.14966(7) 0.0649(5) Uani d . 1 1 . .
    H H2A 0.2105 0.6354 0.1650 0.078 Uiso calc R 1 1 . .
    N N1 0.1569(2) 0.49963(16) 0.24023(7) 0.0625(5) Uani d . 1 1 . .
    C C5 0.1402(2) 0.47798(18) 0.18465(8) 0.0533(5) Uani d . 1 1 . .
    C C6 0.1600(2) 0.57042(18) 0.08782(8) 0.0565(6) Uani d . 1 1 . .
    H H6A 0.0941 0.5046 0.0773 0.068 Uiso calc R 1 1 . .
    C C7 0.3007(3) 0.54772(19) 0.05863(8) 0.0604(6) Uani d . 1 1 . .
    H H7A 0.3378 0.4686 0.0701 0.072 Uiso calc R 1 1 . .
    H H7B 0.3687 0.6098 0.0702 0.072 Uiso calc R 1 1 . .
    C C9 0.2197(3) 0.6700(2) -0.02522(9) 0.0637(6) Uani d . 1 1 . .
    H H9A 0.2865 0.7359 -0.0179 0.076 Uiso calc R 1 1 . .
    H H9B 0.2032 0.6664 -0.0659 0.076 Uiso calc R 1 1 . .
    C C10 0.0817(2) 0.6969(2) 0.00449(10) 0.0647(6) Uani d . 1 1 . .
    H H10A 0.0103 0.6382 -0.0076 0.078 Uiso calc R 1 1 . .
    H H10B 0.0490 0.7778 -0.0064 0.078 Uiso calc R 1 1 . .
    C C11 0.0964(2) 0.6912(2) 0.06890(10) 0.0657(6) Uani d . 1 1 . .
    H H11A 0.1569 0.7578 0.0817 0.079 Uiso calc R 1 1 . .
    H H11B 0.0034 0.7015 0.0862 0.079 Uiso calc R 1 1 . .
    C C8 0.2838(3) 0.5505(2) -0.00562(8) 0.0655(6) Uani d . 1 1 . .
    H H8A 0.3763 0.5396 -0.0233 0.079 Uiso calc R 1 1 . .
    H H8B 0.2230 0.4834 -0.0175 0.079 Uiso calc R 1 1 . .
    C C4 0.2130(3) 0.6141(2) 0.26409(9) 0.0751(7) Uani d . 1 1 . .
    H H4A 0.1503 0.6824 0.2557 0.090 Uiso calc R 1 1 . .
    H H4B 0.3073 0.6319 0.2493 0.090 Uiso calc R 1 1 . .
    C C3 0.2184(4) 0.5887(3) 0.32761(10) 0.0947(10) Uani d . 1 1 . .
    H H3A 0.3120 0.5596 0.3388 0.114 Uiso calc R 1 1 . .
    H H3B 0.1960 0.6619 0.3492 0.114 Uiso calc R 1 1 . .
    C C2 0.1095(5) 0.4934(3) 0.33665(10) 0.1053(11) Uani d . 1 1 . .
    H H2B 0.0163 0.5302 0.3418 0.126 Uiso calc R 1 1 . .
    H H2C 0.1320 0.4451 0.3700 0.126 Uiso calc R 1 1 . .
    C C1 0.1110(4) 0.4151(3) 0.28475(9) 0.0917(9) Uani d . 1 1 . .
    H H1A 0.1776 0.3477 0.2888 0.110 Uiso calc R 1 1 . .
    H H1B 0.0169 0.3826 0.2768 0.110 Uiso calc R 1 1 . .
loop_
    _atom_site_aniso_label
    _atom_site_aniso_U_11
    _atom_site_aniso_U_22
    _atom_site_aniso_U_33
    _atom_site_aniso_U_12
    _atom_site_aniso_U_13
    _atom_site_aniso_U_23
    S1 0.1120(6) 0.0526(4) 0.0536(4) -0.0127(3) -0.0018(3) -0.0005(2)
    N2 0.0950(14) 0.0592(11) 0.0406(9) -0.0187(10) 0.0007(8) -0.0041(7)
    N1 0.0922(14) 0.0560(10) 0.0393(9) 0.0013(9) 0.0052(9) -0.0024(7)
    C5 0.0651(13) 0.0519(11) 0.0429(10) 0.0033(9) 0.0023(9) -0.0004(8)
    C6 0.0732(14) 0.0557(12) 0.0408(10) -0.0137(10) -0.0010(9) -0.0014(8)
    C7 0.0765(14) 0.0565(12) 0.0482(11) 0.0150(10) -0.0002(10) 0.0070(9)
    C9 0.0625(14) 0.0741(14) 0.0545(12) -0.0005(10) -0.0019(10) 0.0182(10)
    C10 0.0600(14) 0.0720(14) 0.0620(13) 0.0034(11) -0.0089(10) 0.0097(11)
    C11 0.0650(14) 0.0706(14) 0.0617(13) 0.0093(11) 0.0000(10) -0.0031(11)
    C8 0.0774(15) 0.0722(14) 0.0468(11) 0.0104(12) 0.0073(10) 0.0057(10)
    C4 0.1016(19) 0.0753(14) 0.0484(12) -0.0030(14) -0.0013(12) -0.0143(11)
    C3 0.139(3) 0.096(2) 0.0492(13) 0.0122(19) -0.0130(15) -0.0142(12)
    C2 0.155(3) 0.119(3) 0.0421(14) 0.003(2) 0.0090(15) 0.0021(14)
    C1 0.156(3) 0.0742(17) 0.0452(13) -0.0016(16) 0.0119(14) 0.0066(11)
_geom_special_details
;
All e.s.d.'s (except the e.s.d. in the dihedral angle between two l.s. planes)
are estimated using the full covariance matrix. The cell e.s.d.'s are taken
into account individually in the estimation of e.s.d.'s in distances, angles
and torsion angles; correlations between e.s.d.'s in cell parameters are only
used when they are defined by crystal symmetry. An approximate (isotropic)
treatment of cell e.s.d.'s is used for estimating e.s.d.'s involving l.s.
planes.
;
loop_
    _geom_bond_atom_site_label_1
    _geom_bond_atom_site_label_2
    _geom_bond_site_symmetry_2
    _geom_bond_distance
    _geom_bond_publ_flag
    S1 C5 . 1.691(2) ?
    N2 C5 . 1.346(3) ?
    N2 C6 . 1.463(2) ?
    N2 H2A . 0.8600 ?
    N1 C5 . 1.339(3) ?
    N1 C1 . 1.462(3) ?
    N1 C4 . 1.469(3) ?
    C6 C7 . 1.509(3) ?
    C6 C11 . 1.515(3) ?
    C6 H6A . 0.9800 ?
    C7 C8 . 1.521(3) ?
    C7 H7A . 0.9700 ?
    C7 H7B . 0.9700 ?
    C9 C10 . 1.500(3) ?
    C9 C8 . 1.510(3) ?
    C9 H9A . 0.9700 ?
    C9 H9B . 0.9700 ?
    C10 C11 . 1.524(3) ?
    C10 H10A . 0.9700 ?
    C10 H10B . 0.9700 ?
    C11 H11A . 0.9700 ?
    C11 H11B . 0.9700 ?
    C8 H8A . 0.9700 ?
    C8 H8B . 0.9700 ?
    C4 C3 . 1.522(3) ?
    C4 H4A . 0.9700 ?
    C4 H4B . 0.9700 ?
    C3 C2 . 1.475(4) ?
    C3 H3A . 0.9700 ?
    C3 H3B . 0.9700 ?
    C2 C1 . 1.491(4) ?
    C2 H2B . 0.9700 ?
    C2 H2C . 0.9700 ?
    C1 H1A . 0.9700 ?
    C1 H1B . 0.9700 ?
loop_
    _geom_angle_atom_site_label_1
    _geom_angle_atom_site_label_2
    _geom_angle_atom_site_label_3
    _geom_angle_site_symmetry_1
    _geom_angle_site_symmetry_3
    _geom_angle
    _geom_angle_publ_flag
    C5 N2 C6 . . 125.71(17) ?
    C5 N2 H2A . . 117.1 ?
    C6 N2 H2A . . 117.1 ?
    C5 N1 C1 . . 123.67(19) ?
    C5 N1 C4 . . 124.49(18) ?
    C1 N1 C4 . . 111.69(18) ?
    N1 C5 N2 . . 115.87(18) ?
    N1 C5 S1 . . 121.75(16) ?
    N2 C5 S1 . . 122.37(15) ?
    N2 C6 C7 . . 111.45(17) ?
    N2 C6 C11 . . 109.34(16) ?
    C7 C6 C11 . . 110.72(16) ?
    N2 C6 H6A . . 108.4 ?
    C7 C6 H6A . . 108.4 ?
    C11 C6 H6A . . 108.4 ?
    C6 C7 C8 . . 110.99(18) ?
    C6 C7 H7A . . 109.4 ?
    C8 C7 H7A . . 109.4 ?
    C6 C7 H7B . . 109.4 ?
    C8 C7 H7B . . 109.4 ?
    H7A C7 H7B . . 108.0 ?
    C10 C9 C8 . . 111.75(18) ?
    C10 C9 H9A . . 109.3 ?
    C8 C9 H9A . . 109.3 ?
    C10 C9 H9B . . 109.3 ?
    C8 C9 H9B . . 109.3 ?
    H9A C9 H9B . . 107.9 ?
    C9 C10 C11 . . 112.17(18) ?
    C9 C10 H10A . . 109.2 ?
    C11 C10 H10A . . 109.2 ?
    C9 C10 H10B . . 109.2 ?
    C11 C10 H10B . . 109.2 ?
    H10A C10 H10B . . 107.9 ?
    C6 C11 C10 . . 111.34(18) ?
    C6 C11 H11A . . 109.4 ?
    C10 C11 H11A . . 109.4 ?
    C6 C11 H11B . . 109.4 ?
    C10 C11 H11B . . 109.4 ?
    H11A C11 H11B . . 108.0 ?
    C9 C8 C7 . . 111.29(18) ?
    C9 C8 H8A . . 109.4 ?
    C7 C8 H8A . . 109.4 ?
    C9 C8 H8B . . 109.4 ?
    C7 C8 H8B . . 109.4 ?
    H8A C8 H8B . . 108.0 ?
    N1 C4 C3 . . 103.42(19) ?
    N1 C4 H4A . . 111.1 ?
    C3 C4 H4A . . 111.1 ?
    N1 C4 H4B . . 111.1 ?
    C3 C4 H4B . . 111.1 ?
    H4A C4 H4B . . 109.0 ?
    C2 C3 C4 . . 104.3(2) ?
    C2 C3 H3A . . 110.9 ?
    C4 C3 H3A . . 110.9 ?
    C2 C3 H3B . . 110.9 ?
    C4 C3 H3B . . 110.9 ?
    H3A C3 H3B . . 108.9 ?
    C3 C2 C1 . . 106.3(2) ?
    C3 C2 H2B . . 110.5 ?
    C1 C2 H2B . . 110.5 ?
    C3 C2 H2C . . 110.5 ?
    C1 C2 H2C . . 110.5 ?
    H2B C2 H2C . . 108.7 ?
    N1 C1 C2 . . 103.2(2) ?
    N1 C1 H1A . . 111.1 ?
    C2 C1 H1A . . 111.1 ?
    N1 C1 H1B . . 111.1 ?
    C2 C1 H1B . . 111.1 ?
    H1A C1 H1B . . 109.1 ?
