# Supplementary material for: N-Cyclo­hexyl­pyrrolidine-1-carbothio­amide
Source: Acta Crystallogr Sect E Struct Rep Online. 2012 Mar 28;68(Pt 4):o1220. doi: 10.1107/S1600536812012627 (PMC3344154; doi:10.1107/S1600536812012627)
Supplement: Supplementary file 2 [file e-68-o1220-Isup2.hkl]

# 
# h,k,l, Fc-squared, Fo-squared, sigma(Fo-squared) and status flag 
# 
data_I
_shelx_title ' 1 in Pbca' 
_shelx_refln_list_code          4 
_shelx_F_calc_maximum      229.54 
_exptl_crystal_F_000       928.00 
_reflns_d_resolution_high  0.7701 
 
loop_ 
 _symmetry_equiv_pos_as_xyz 
 'x, y, z' 
 '-x+1/2, -y, z+1/2' 
 '-x, y+1/2, -z+1/2' 
 'x+1/2, -y+1/2, -z' 
 '-x, -y, -z' 
 'x-1/2, y, -z-1/2' 
 'x, -y-1/2, z-1/2' 
 '-x-1/2, y-1/2, z' 
 
_cell_length_a     9.3808 
_cell_length_b    10.9255 
_cell_length_c    23.5400 
_cell_angle_alpha  90.000 
_cell_angle_beta   90.000 
_cell_angle_gamma  90.000 
 
_shelx_F_squared_multiplier     1.000 
 
loop_ 
 _refln_index_h 
 _refln_index_k 
 _refln_index_l 
 _refln_F_squared_calc 
 _refln_F_squared_meas 
 _refln_F_squared_sigma 
 _refln_observed_status 
   2   0   0    20850.29    21336.13    413.12 o 
   4   0   0     5467.66     5053.18     89.52 o 
   6   0   0      310.34      507.71     15.24 o 
   8   0   0      244.21      291.88     14.57 o 
  10   0   0       31.63       13.86     11.76 o 
  12   0   0        3.07       18.78      9.43 o 
   2   1   0      472.73      358.06      5.97 o 
   4   1   0     2381.27     2235.34     27.96 o 
   6   1   0       55.60       49.86      4.87 o 
   8   1   0       25.20       28.07      4.61 o 
  10   1   0        2.34       -0.21      2.51 o 
  12   1   0        0.00        0.87     10.32 o 
   0   2   0    27515.75    24935.91    403.52 o 
   2   2   0    14703.55    15189.61    272.39 o 
   4   2   0      779.16      795.90     11.20 o 
   6   2   0     2340.50     2513.10     36.68 o 
   8   2   0       13.22       17.49      4.35 o 
  10   2   0       32.42       34.71      8.69 o 
  12   2   0        5.33        9.49      7.63 o 
   2   3   0     1839.86     1595.58     16.21 o 
   4   3   0     2397.98     2369.17     30.23 o 
   6   3   0       33.65       30.90      4.10 o 
   8   3   0      143.82      152.15      8.30 o 
  10   3   0        2.61       -0.49      3.95 o 
   0   4   0      643.73      595.66     15.90 o 
   2   4   0      102.17      152.75      3.97 o 
   4   4   0      814.27      766.23     11.01 o 
   6   4   0      458.35      482.64     11.57 o 
   8   4   0       79.19       80.09      5.90 o 
  10   4   0        3.07        3.37      4.61 o 
   2   5   0      467.16      439.63      6.93 o 
   4   5   0     1891.13     1876.67     22.55 o 
   6   5   0       36.35       40.83      3.66 o 
   8   5   0       70.40       85.90      6.91 o 
  10   5   0       90.31       74.62     19.62 o 
   0   6   0     3314.07     2932.46     57.22 o 
   2   6   0     1656.53     1621.55     20.76 o 
   4   6   0      401.04      446.04      7.01 o 
   6   6   0      768.48     1005.14     15.25 o 
   8   6   0        1.38        3.30      3.50 o 
  10   6   0        0.76        0.45      3.39 o 
   2   7   0      538.32      577.16      9.83 o 
   4   7   0       37.67       38.86      3.28 o 
   6   7   0        6.52       10.32      2.15 o 
   8   7   0        0.17       -0.18      2.13 o 
  10   7   0        4.03        0.68      8.90 o 
   0   8   0      817.94      793.10     19.91 o 
   2   8   0       89.27       83.27      4.12 o 
   4   8   0       12.85       17.85      3.18 o 
   6   8   0       24.99       24.17      4.36 o 
   8   8   0       31.15       48.83     10.12 o 
  10   8   0       24.80       -0.63     13.03 o 
   2   9   0     1256.90     1280.41     25.23 o 
   4   9   0       16.33       10.23      2.51 o 
   6   9   0        6.71        5.76      3.09 o 
   8   9   0        3.45        0.65      7.28 o 
   0  10   0      166.88      159.52      8.83 o 
   2  10   0        7.32        9.05      3.75 o 
   4  10   0       66.64       55.60      5.24 o 
   6  10   0       16.54        7.65      2.97 o 
   8  10   0       44.16        8.97     13.72 o 
   2  11   0       86.59      113.36      8.39 o 
   4  11   0      407.52      427.51     13.66 o 
   6  11   0        9.13        4.63     10.26 o 
   0  12   0      279.01      320.24     13.56 o 
   2  12   0       18.20       15.62      4.78 o 
   4  12   0       87.83       93.36      9.55 o 
   6  12   0        0.76       -0.18     10.13 o 
   2  13   0       40.37       61.09     11.18 o 
   4  13   0        4.41        1.67     11.10 o 
   0  14   0       26.01       39.25      9.23 o 
   2   1   1    52690.43    49964.48    663.07 o 
   3   1   1        1.03        2.40      1.24 o 
   4   1   1      420.58      401.82      5.05 o 
   5   1   1      483.80      465.57      6.04 o 
   6   1   1       79.62       95.21      3.50 o 
   7   1   1       26.26       41.95      3.23 o 
   8   1   1       12.35        6.87      2.94 o 
   9   1   1       45.62       59.29      5.31 o 
  10   1   1        3.72        6.87      3.69 o 
  11   1   1        1.81        8.67      4.22 o 
  12   1   1        3.79        5.02      3.92 o 
   0   2   1       87.61       30.63      2.13 o 
   1   2   1    10863.02    10161.84    167.99 o 
   2   2   1    14303.30    13398.20    208.70 o 
   3   2   1      659.46      586.56      5.79 o 
   4   2   1     1150.63     1054.01     10.18 o 
   5   2   1      189.65      192.89      3.94 o 
   6   2   1      762.32      825.05     10.67 o 
   7   2   1        4.67        5.88      2.31 o 
   8   2   1        0.26        5.20      2.49 o 
   9   2   1       14.96       20.44      3.82 o 
  10   2   1        1.57        2.65      2.96 o 
  11   2   1        2.26       -1.14      3.58 o 
  12   2   1        0.03        6.89      4.33 o 
   1   3   1    10582.99    10055.67    102.37 o 
   2   3   1        2.62        3.32      0.72 o 
   3   3   1      110.63      135.14      2.35 o 
   4   3   1     2636.18     2869.40     25.47 o 
   5   3   1      192.95      203.20      4.12 o 
   6   3   1      393.70      396.69      6.43 o 
   7   3   1      975.73     1163.47     14.58 o 
   8   3   1      271.74      298.52      6.81 o 
   9   3   1       68.51       74.23      4.82 o 
  10   3   1       13.97        9.27      4.20 o 
  11   3   1        3.14        4.44      3.40 o 
   0   4   1     5105.61     4576.27     50.49 o 
   1   4   1     1204.32     1219.19      9.13 o 
   2   4   1      665.00      640.36      6.07 o 
   3   4   1       47.05       58.06      1.75 o 
   4   4   1      119.50       98.99      2.49 o 
   5   4   1      225.22      204.15      3.71 o 
   6   4   1        5.31        5.75      1.76 o 
   7   4   1      233.23      277.61      5.69 o 
   8   4   1      136.22      140.34      5.98 o 
   9   4   1        0.02       -1.59      2.62 o 
  10   4   1        0.75       -1.19      2.83 o 
  11   4   1        0.08       -0.52      3.23 o 
   1   5   1     1042.75      956.89      8.26 o 
   2   5   1      662.59      597.57      6.34 o 
   3   5   1        7.50       11.31      1.15 o 
   4   5   1      240.93      277.69      3.47 o 
   5   5   1      248.71      245.85      4.31 o 
   6   5   1      288.43      307.84      5.48 o 
   7   5   1      172.54      211.35      5.53 o 
   8   5   1        7.23        2.87      2.33 o 
   9   5   1       29.88       17.11      5.37 o 
  10   5   1        0.98       -0.16      2.26 o 
  11   5   1        4.36        1.81      3.29 o 
   0   6   1      112.07       87.23      5.61 o 
   1   6   1     2429.97     2511.03     20.18 o 
   2   6   1      361.98      307.11      4.50 o 
   3   6   1       28.60       31.05      1.88 o 
   4   6   1        0.03       -0.93      0.93 o 
   5   6   1      124.63      126.26      2.87 o 
   6   6   1        8.05        8.78      1.59 o 
   7   6   1        0.23       -0.01      1.34 o 
   8   6   1       49.29       25.05      8.69 o 
   9   6   1       77.53       76.99     14.00 o 
  10   6   1        2.07        1.36      2.59 o 
  11   6   1        0.56        0.17      5.36 o 
   1   7   1       41.81       41.94      2.39 o 
   2   7   1      551.14      517.59      9.41 o 
   3   7   1       32.53       29.96      2.01 o 
   4   7   1      342.87      374.66      5.32 o 
   5   7   1       24.04       31.82      2.20 o 
   6   7   1        0.75       -0.55      1.15 o 
   7   7   1       79.53       84.27      5.66 o 
   8   7   1        0.40        1.01      1.75 o 
   9   7   1        3.90        1.13      2.10 o 
  10   7   1        0.93       -0.78      5.92 o 
   0   8   1     2391.94     2461.80     34.67 o 
   1   8   1        2.11        4.37      2.13 o 
   2   8   1       39.13       38.94      2.43 o 
   3   8   1     1150.22     1210.42     13.65 o 
   4   8   1      109.24      125.91      3.19 o 
   5   8   1       15.38       21.76      2.23 o 
   6   8   1       61.53       66.87      3.04 o 
   7   8   1        2.97        2.69      1.91 o 
   8   8   1        3.57        2.50      2.57 o 
   9   8   1        0.00        1.36      5.76 o 
  10   8   1        2.49       -0.06      4.54 o 
   1   9   1      191.28      180.39      4.59 o 
   2   9   1       53.56       61.77      3.26 o 
   3   9   1        0.13       -0.29      1.53 o 
   4   9   1      311.62      327.88      6.45 o 
   5   9   1       42.39       54.19      3.18 o 
   6   9   1        1.07        0.81      1.51 o 
   7   9   1        7.65        6.93      2.88 o 
   8   9   1        9.01        3.35      6.40 o 
   9   9   1        1.57        0.02      5.27 o 
   0  10   1        0.02        0.53      2.61 o 
   1  10   1       94.22       95.23      3.86 o 
   2  10   1       31.30       26.04      2.94 o 
   3  10   1        4.23        6.31      2.54 o 
   4  10   1        7.87        6.40      2.26 o 
   5  10   1       31.01       46.18      3.02 o 
   6  10   1       87.20      113.05     11.37 o 
   7  10   1       12.07        4.39      6.69 o 
   8  10   1        0.41        2.30      6.83 o 
   1  11   1       20.40       12.35      2.84 o 
   2  11   1      104.35      117.41      5.39 o 
   3  11   1       55.23       61.61      4.57 o 
   4  11   1       25.83       20.17      3.07 o 
   5  11   1        3.27        3.24      3.34 o 
   6  11   1       15.86       12.24      9.37 o 
   7  11   1        8.70        0.13      7.43 o 
   0  12   1        9.75       10.10      4.84 o 
   1  12   1        8.79       13.54      3.00 o 
   2  12   1       48.53       38.01      4.21 o 
   3  12   1       74.96       50.45      7.30 o 
   4  12   1       11.18        5.64      4.62 o 
   5  12   1       45.22        0.95      8.15 o 
   6  12   1       46.56       -0.11      8.58 o 
   1  13   1       21.46       20.72      3.79 o 
   2  13   1      138.35      165.78      6.71 o 
   3  13   1        9.19        3.16      5.04 o 
   4  13   1        9.07        0.27      6.52 o 
   0  14   1      138.88      173.16      9.84 o 
   1  14   1       36.27       36.54      4.44 o 
   2   0   2      240.70      202.84      4.84 o 
   3   0   2     9765.18     9582.89    122.04 o 
   4   0   2     2449.74     2453.21     30.63 o 
   5   0   2      286.83      363.44      7.37 o 
   6   0   2      371.20      326.74      8.30 o 
   7   0   2       63.79      101.24      6.48 o 
   8   0   2       16.80       12.63      4.14 o 
   9   0   2       52.33       57.19     14.88 o 
  10   0   2       63.46       63.28     13.13 o 
  11   0   2       14.70       12.01      6.41 o 
  12   0   2        0.00        9.35      5.96 o 
   1   1   2      721.81      739.20      5.17 o 
   2   1   2     7874.38     7262.33    122.26 o 
   3   1   2      379.67      356.58      4.28 o 
   4   1   2     3361.46     3349.65     29.80 o 
   5   1   2       66.95       58.83      2.82 o 
   6   1   2       23.39       23.86      2.49 o 
   7   1   2      354.63      375.02      6.89 o 
   8   1   2      103.20      137.81      5.06 o 
   9   1   2        0.09       -1.40      2.87 o 
  10   1   2       11.78        7.60      4.08 o 
  11   1   2        1.84        5.76      3.80 o 
  12   1   2        0.53        7.33      4.15 o 
   0   2   2    12733.29    11941.79    150.66 o 
   1   2   2      410.35      336.82      2.84 o 
   2   2   2      298.01      202.71      2.34 o 
   3   2   2     3150.91     2938.65     24.78 o 
   4   2   2     1608.02     1625.92     14.85 o 
   5   2   2      906.96      945.42     10.42 o 
   6   2   2        1.02        3.25      1.96 o 
   7   2   2      316.70      348.05      6.95 o 
   8   2   2       17.77       17.75      3.26 o 
   9   2   2       24.37       38.49      4.49 o 
  10   2   2        2.64        1.16      2.79 o 
  11   2   2        0.51        6.47      4.03 o 
  12   2   2        2.91        2.86      4.07 o 
   1   3   2        2.73        1.26      0.70 o 
   2   3   2      279.46      285.66      2.72 o 
   3   3   2      807.16      758.17      7.23 o 
   4   3   2      624.56      614.08      7.04 o 
   5   3   2       19.57       17.40      1.84 o 
   6   3   2      526.87      530.52      7.58 o 
   7   3   2      134.71      132.29      4.73 o 
   8   3   2      172.79      187.76      6.33 o 
   9   3   2       28.72       35.72      4.24 o 
  10   3   2        0.41       -0.10      2.42 o 
  11   3   2        0.41       -2.16      3.23 o 
   0   4   2     1867.79     1751.97     20.16 o 
   1   4   2       17.34       24.28      1.44 o 
   2   4   2       53.84       61.20      1.58 o 
   3   4   2     2245.89     2252.69     16.83 o 
   4   4   2      556.53      594.21      6.86 o 
   5   4   2      218.36      185.53      3.62 o 
   6   4   2      439.73      452.79      7.31 o 
   7   4   2        0.97        0.79      1.70 o 
   8   4   2       40.88       43.84      3.53 o 
   9   4   2       16.00       17.42      3.89 o 
  10   4   2       18.55        4.63      3.22 o 
  11   4   2        4.24        4.45      3.59 o 
   1   5   2     3729.95     3742.37     30.06 o 
   2   5   2      618.22      586.11      6.49 o 
   3   5   2      183.89      173.97      2.63 o 
   4   5   2        8.82        7.12      1.07 o 
   5   5   2      167.70      173.04      3.54 o 
   6   5   2      530.62      539.18      7.85 o 
   7   5   2      102.78      134.86      4.25 o 
   8   5   2      171.34      198.45      5.92 o 
   9   5   2       23.91       16.42      5.34 o 
  10   5   2        0.10        0.81      2.45 o 
  11   5   2        2.26        0.88      4.41 o 
   0   6   2      230.70      220.96      5.26 o 
   1   6   2       92.24       77.06      2.45 o 
   2   6   2      115.70      108.27      3.12 o 
   3   6   2     1528.58     1520.51     13.91 o 
   4   6   2      497.57      494.13      5.83 o 
   5   6   2      531.52      545.11      5.85 o 
   6   6   2      125.66      117.41      3.30 o 
   7   6   2      133.22      154.60      4.57 o 
   8   6   2        2.70        3.21      2.27 o 
   9   6   2       16.49        6.65      3.03 o 
  10   6   2       11.73        1.29      4.10 o 
  11   6   2        0.04       -0.52      4.38 o 
   1   7   2      422.41      354.49      4.87 o 
   2   7   2      505.13      533.33      7.03 o 
   3   7   2       39.90       46.61      2.26 o 
   4   7   2       79.51       81.20      2.35 o 
   5   7   2       51.22       62.35      2.35 o 
   6   7   2        1.25        1.48      1.13 o 
   7   7   2        2.32        1.76      1.58 o 
   8   7   2       21.93       20.77      4.59 o 
   9   7   2        0.00        0.46      2.44 o 
  10   7   2        0.88       -0.05      3.34 o 
   0   8   2     2024.31     1977.65     28.62 o 
   1   8   2      315.68      329.76      5.35 o 
   2   8   2      244.92      259.35      4.91 o 
   3   8   2       18.51       22.18      2.61 o 
   4   8   2        6.78        7.10      1.75 o 
   5   8   2       41.12       35.69      1.68 o 
   6   8   2        0.00        1.23      1.08 o 
   7   8   2        1.81        1.52      1.40 o 
   8   8   2       10.18        6.53      3.30 o 
   9   8   2       14.58        0.17      3.17 o 
  10   8   2        1.06        1.10      5.99 o 
   1   9   2      665.84      664.41      8.67 o 
   2   9   2       15.70       15.30      2.43 o 
   3   9   2       69.73       89.13      3.85 o 
   4   9   2        1.25        2.67      1.47 o 
   5   9   2       38.56       40.44      2.23 o 
   6   9   2        0.30       -0.97      1.22 o 
   7   9   2        0.06        1.11      2.67 o 
   8   9   2       28.01        9.84      8.07 o 
   9   9   2        5.11        5.58      7.92 o 
   0  10   2       56.13       61.29      4.78 o 
   1  10   2      213.27      248.14      6.08 o 
   2  10   2      422.34      412.10      8.24 o 
   3  10   2       92.98      113.71      4.14 o 
   4  10   2       20.33       19.78      2.56 o 
   5  10   2       61.86       56.44      4.69 o 
   6  10   2       82.29       86.69     13.78 o 
   7  10   2        6.90        4.47      6.75 o 
   8  10   2        0.98        0.03      5.77 o 
   1  11   2      118.80      125.18      4.39 o 
   2  11   2        3.43        4.00      2.60 o 
   3  11   2       88.77       97.10      4.58 o 
   4  11   2        5.36        2.15      2.41 o 
   5  11   2       88.69      108.51     11.16 o 
   6  11   2       12.35        6.69      7.49 o 
   7  11   2       59.20       70.97     54.90 o 
   0  12   2      185.49      220.45      8.50 o 
   1  12   2       13.70       14.64      3.16 o 
   2  12   2        1.37        0.93      2.59 o 
   3  12   2       98.39      103.21      5.34 o 
   4  12   2       24.81        8.80      6.59 o 
   5  12   2        0.10       -0.32      6.86 o 
   6  12   2        2.57        0.53      7.80 o 
   1  13   2       13.30       15.59      3.47 o 
   2  13   2       26.51       14.36      3.84 o 
   3  13   2       17.67       11.76      5.79 o 
   4  13   2        5.66       -0.81      8.36 o 
   0  14   2       16.64       10.88      4.58 o 
   1  14   2        7.96        7.91      3.74 o 
   1   1   3     1166.76     1187.60      8.62 o 
   2   1   3     2106.47     1892.69     13.46 o 
   3   1   3     2104.99     1998.42     17.14 o 
   4   1   3     1446.81     1413.43     13.44 o 
   5   1   3       67.91       96.19      3.38 o 
   6   1   3       72.78       72.45      3.58 o 
   7   1   3        0.08        2.40      1.99 o 
   8   1   3        4.24        3.09      2.92 o 
   9   1   3       33.95       41.66      6.36 o 
  10   1   3       13.09       11.33      3.66 o 
  11   1   3        1.13        3.36      3.43 o 
  12   1   3        0.41        7.13      4.61 o 
   0   2   3     2080.20     1757.34     17.88 o 
   1   2   3    12799.36    12116.89    208.46 o 
   2   2   3      969.05      869.47      6.30 o 
   3   2   3      830.23      856.87      7.63 o 
   4   2   3     1555.08     1667.62     15.05 o 
   5   2   3     2407.92     2564.36     24.71 o 
   6   2   3      105.78      110.67      3.75 o 
   7   2   3      124.04      149.04      4.65 o 
   8   2   3        0.00       -0.52      2.43 o 
   9   2   3       99.49      112.87      5.24 o 
  10   2   3        0.01        0.68      2.19 o 
  11   2   3        0.02        3.72      3.63 o 
  12   2   3        2.87        0.82      5.79 o 
   1   3   3      997.85      905.68      6.88 o 
   2   3   3     1929.29     1887.88     23.75 o 
   3   3   3     2717.60     2545.37     20.69 o 
   4   3   3       51.58       45.53      1.84 o 
   5   3   3     1704.68     1696.42     17.34 o 
   6   3   3      111.01      135.25      3.56 o 
   7   3   3       31.62       46.66      3.42 o 
   8   3   3        2.17        0.82      2.23 o 
   9   3   3       38.77       54.46      5.18 o 
  10   3   3        6.52        8.92      3.67 o 
  11   3   3        8.63       11.19      4.42 o 
   0   4   3     3206.56     3050.29     38.11 o 
   1   4   3     1368.07     1477.59     11.41 o 
   2   4   3     1224.75     1263.75     10.42 o 
   3   4   3     5163.22     4988.02     47.18 o 
   4   4   3       48.69       35.18      1.40 o 
   5   4   3      171.70      171.12      3.42 o 
   6   4   3      257.56      294.07      5.73 o 
   7   4   3       38.38       40.02      3.01 o 
   8   4   3       18.83       24.11      3.46 o 
   9   4   3       92.43      149.22      6.70 o 
  10   4   3        4.56        3.49      3.16 o 
  11   4   3        8.89       13.15      4.52 o 
   1   5   3       11.33       14.74      1.68 o 
   2   5   3       17.52       32.01      1.80 o 
   3   5   3        4.53        7.23      0.79 o 
   4   5   3      735.43      692.82      6.21 o 
   5   5   3        0.03        1.29      1.36 o 
   6   5   3        4.73        8.09      1.84 o 
   7   5   3       42.33       40.27      2.79 o 
   8   5   3      151.72      169.02      4.96 o 
   9   5   3        0.53        0.96      2.09 o 
  10   5   3        0.05        0.11      2.45 o 
  11   5   3        5.70        2.06      4.88 o 
   0   6   3     2208.96     2250.60     25.45 o 
   1   6   3      251.46      190.99      3.59 o 
   2   6   3      279.40      270.86      4.38 o 
   3   6   3       43.25       53.94      1.87 o 
   4   6   3        0.29        1.17      1.14 o 
   5   6   3       38.70       46.99      2.14 o 
   6   6   3        0.02       -0.45      1.08 o 
   7   6   3       34.68       36.82      3.02 o 
   8   6   3       14.14       12.73      2.94 o 
   9   6   3        0.08        0.30      2.05 o 
  10   6   3        7.58       -0.17      3.38 o 
   1   7   3      998.11     1029.48     10.07 o 
   2   7   3      441.94      483.36      5.90 o 
   3   7   3      169.44      151.73      3.55 o 
   4   7   3      266.23      262.76      4.49 o 
   5   7   3      679.97      657.84      8.79 o 
   6   7   3       12.92       16.27      1.35 o 
   7   7   3       45.23       42.71      3.43 o 
   8   7   3       21.40       21.95      4.12 o 
   9   7   3        3.32        0.72      2.79 o 
  10   7   3        0.13        0.72      3.40 o 
   0   8   3       93.13       69.98      4.83 o 
   1   8   3      901.81      858.43      9.56 o 
   2   8   3       55.43       62.36      2.61 o 
   3   8   3      784.52      770.01      9.54 o 
   4   8   3       62.78       67.80      2.48 o 
   5   8   3       37.67       29.25      2.44 o 
   6   8   3        2.49        2.08      1.39 o 
   7   8   3        1.88        0.89      0.88 o 
   8   8   3        1.45       -1.33      2.90 o 
   9   8   3        1.09        0.16      2.66 o 
   1   9   3      668.64      689.22      9.14 o 
   2   9   3      181.10      183.06      4.48 o 
   3   9   3       26.37       33.93      2.46 o 
   4   9   3       12.03       13.15      1.74 o 
   5   9   3       45.32       66.83      2.10 o 
   6   9   3        5.64        5.90      3.24 o 
   7   9   3       86.13      118.68      9.76 o 
   8   9   3        8.77        4.36      4.07 o 
   9   9   3        0.02       -0.80      6.19 o 
   0  10   3       84.46       87.21      5.28 o 
   1  10   3        0.68        0.03      1.70 o 
   2  10   3        4.68        6.98      2.31 o 
   3  10   3       20.23       21.79      2.62 o 
   4  10   3       16.24       14.98      2.16 o 
   5  10   3       84.95       95.54      4.81 o 
   6  10   3        7.63        4.21      3.41 o 
   7  10   3       13.91       11.17      4.82 o 
   8  10   3        2.17        1.34      7.06 o 
   1  11   3       53.10       50.55      3.55 o 
   2  11   3        1.33        1.56      2.19 o 
   3  11   3        2.10        1.50      1.92 o 
   4  11   3        1.20        0.64      1.07 o 
   5  11   3       11.10       15.39      4.67 o 
   6  11   3        0.61       -1.11      3.46 o 
   7  11   3       40.55        1.77      9.04 o 
   0  12   3        1.83        2.18      3.39 o 
   1  12   3        3.61        3.65      2.47 o 
   2  12   3       28.43       26.25      4.60 o 
   3  12   3       26.97       16.80      5.44 o 
   4  12   3        3.12       -1.07      3.33 o 
   5  12   3       38.80       17.94      8.22 o 
   6  12   3       13.84        6.57     10.41 o 
   1  13   3      120.51      123.13      5.15 o 
   2  13   3        0.15       -1.16      3.99 o 
   3  13   3        1.06       -0.68      4.50 o 
   4  13   3        4.55        4.13      4.83 o 
   0  14   3        4.09        6.54      5.24 o 
   1  14   3       13.99       12.90      4.96 o 
   0   0   4     4127.97     2152.24    967.45 o 
   1   0   4     3202.58     2884.84     35.62 o 
   2   0   4     5967.88     5103.68     68.33 o 
   3   0   4      277.13      279.15      5.39 o 
   4   0   4     1510.20     1457.60     20.95 o 
   5   0   4      217.34      173.64      5.29 o 
   6   0   4       13.59       15.65      3.79 o 
   7   0   4        2.80       10.42      3.67 o 
   8   0   4       12.02       11.98      4.10 o 
   9   0   4       15.10       12.33      4.67 o 
  10   0   4        9.47        5.74      5.18 o 
  11   0   4        7.98       13.63      7.44 o 
  12   0   4        2.87        3.80      5.68 o 
   1   1   4     6995.03     6660.98     88.81 o 
   2   1   4     1585.07     1445.15     11.49 o 
   3   1   4       48.52       52.67      2.38 o 
   4   1   4     2259.94     2154.15     19.78 o 
   5   1   4     1262.95     1240.76     12.64 o 
   6   1   4      109.82      133.27      3.92 o 
   7   1   4       94.72      115.39      4.53 o 
   8   1   4      177.62      212.62      6.02 o 
   9   1   4        1.88        2.75      2.66 o 
  10   1   4        4.20        3.69      3.20 o 
  11   1   4        7.55        8.38      4.03 o 
  12   1   4        1.84        1.02      3.51 o 
   0   2   4        1.20        0.13      0.63 o 
   1   2   4     1881.98     1825.92     13.18 o 
   2   2   4      122.65      109.05      1.36 o 
   3   2   4       51.88       81.09      1.83 o 
   4   2   4        0.14       -0.23      1.25 o 
   5   2   4      391.84      408.36      5.69 o 
   6   2   4        0.94        3.96      2.01 o 
   7   2   4        6.37        4.68      2.17 o 
   8   2   4        5.76        4.66      2.40 o 
   9   2   4       38.50       34.71      8.14 o 
  10   2   4        0.44       -0.12      2.28 o 
  11   2   4        0.82        1.40      3.12 o 
   1   3   4      246.60      192.71      2.44 o 
   2   3   4     2983.75     2780.43     28.57 o 
   3   3   4       58.20       72.49      1.25 o 
   4   3   4      415.86      486.83      5.38 o 
   5   3   4       10.53       14.65      1.70 o 
   6   3   4        5.61        5.37      1.90 o 
   7   3   4        7.53       12.25      2.71 o 
   8   3   4        0.00       -0.15      1.85 o 
   9   3   4        6.78        2.15      2.39 o 
  10   3   4        3.42        5.13      3.32 o 
  11   3   4        9.05        5.84      3.62 o 
   0   4   4     1317.31     1406.58     19.64 o 
   1   4   4        1.65        5.33      1.02 o 
   2   4   4       61.98       68.06      2.18 o 
   3   4   4      855.64      778.42     20.10 o 
   4   4   4      298.85      291.02      3.70 o 
   5   4   4      498.02      542.67      6.49 o 
   6   4   4        3.88        0.74      1.32 o 
   7   4   4        1.49       -0.61      1.77 o 
   8   4   4       21.98       20.12      2.94 o 
   9   4   4       60.87       71.47     10.05 o 
  10   4   4        6.82        3.67      3.28 o 
  11   4   4        0.23        1.38      2.41 o 
   1   5   4     1466.57     1502.72     12.96 o 
   2   5   4     3724.81     3924.62     33.20 o 
   3   5   4       98.67       92.06      4.91 o 
   4   5   4       45.23       68.46      1.46 o 
   5   5   4      228.05      241.29      3.10 o 
   6   5   4      280.24      302.97      5.42 o 
   7   5   4      310.11      342.37      6.25 o 
   8   5   4       68.09       70.29      7.64 o 
   9   5   4        2.66        2.77      2.41 o 
  10   5   4        0.60       -0.12      2.07 o 
  11   5   4       13.70       11.31      5.83 o 
   0   6   4       18.10       34.61      3.43 o 
   1   6   4     2472.81     2590.33     22.64 o 
   2   6   4     1323.26     1231.94     12.38 o 
   3   6   4      259.36      205.08      2.89 o 
   4   6   4        4.16        4.15      2.35 o 
   5   6   4       12.47        8.92      1.32 o 
   6   6   4      454.52      492.06      6.81 o 
   7   6   4        0.07        0.57      1.00 o 
   8   6   4        0.51        1.40      1.79 o 
   9   6   4        0.04        0.63      1.73 o 
  10   6   4        7.50        2.30      4.82 o 
   1   7   4      867.85      738.77      7.95 o 
   2   7   4      332.85      320.55      4.88 o 
   3   7   4        4.80        6.99      1.05 o 
   4   7   4      313.73      322.03      5.88 o 
   5   7   4      703.18      782.01     13.06 o 
   6   7   4       26.05       24.78      4.25 o 
   7   7   4       15.27        9.86      3.96 o 
   8   7   4        4.83        3.28      2.16 o 
   9   7   4        2.69        2.93      3.21 o 
  10   7   4        2.97       -0.08      3.17 o 
   0   8   4      163.02      129.24      5.77 o 
   1   8   4       94.12      108.96      3.28 o 
   2   8   4      120.81      125.48      3.57 o 
   3   8   4       41.92       39.88      2.28 o 
   4   8   4       49.91       46.16      2.39 o 
   5   8   4       23.19       30.57      4.17 o 
   6   8   4      149.22      158.87      6.94 o 
   7   8   4        7.68        7.37      3.44 o 
   8   8   4        0.02       -0.68      2.63 o 
   9   8   4        0.07       -0.19      3.27 o 
   1   9   4      112.87      113.15      3.84 o 
   2   9   4      140.79      156.34      4.13 o 
   3   9   4        0.45       -1.32      1.57 o 
   4   9   4        0.30        0.45      1.12 o 
   5   9   4       18.09       21.37      4.28 o 
   6   9   4        0.22        0.75      2.34 o 
   7   9   4        3.44        1.91      3.52 o 
   8   9   4       10.86        4.35      3.49 o 
   9   9   4        7.54       -1.93      7.33 o 
   0  10   4      496.20      540.13     13.11 o 
   1  10   4       84.00       88.92      4.00 o 
   2  10   4       64.58       59.00      3.31 o 
   3  10   4      284.67      313.87      7.03 o 
   4  10   4       64.63       70.55      2.93 o 
   5  10   4      103.91      112.74     10.44 o 
   6  10   4       10.83       10.59      4.85 o 
   7  10   4       26.37       13.71      5.65 o 
   8  10   4       15.32        3.62      8.85 o 
   1  11   4       52.51       41.93      3.84 o 
   2  11   4        0.03       -0.12      1.70 o 
   3  11   4       39.98       38.67      3.25 o 
   4  11   4      118.70      145.35      7.05 o 
   5  11   4       27.06       19.00      5.94 o 
   6  11   4        0.11       -1.28      5.21 o 
   7  11   4       15.59       -1.84      7.86 o 
   0  12   4       82.45      109.36      6.31 o 
   1  12   4       45.51       50.33      4.13 o 
   2  12   4        4.81        2.45      2.84 o 
   3  12   4       15.74       14.76      4.93 o 
   4  12   4        3.02        7.07      4.32 o 
   5  12   4        8.02       12.50      6.99 o 
   6  12   4       13.42        4.46      9.73 o 
   1  13   4       11.48        9.69      3.53 o 
   2  13   4        9.89        2.22      4.92 o 
   3  13   4       13.16        5.81      4.99 o 
   4  13   4        7.66        2.89      4.29 o 
   0  14   4       15.71       15.08      5.69 o 
   1  14   4        0.53        3.09      3.94 o 
   1   1   5      161.76      129.91      1.88 o 
   2   1   5     3937.25     3590.92     29.07 o 
   3   1   5      298.67      331.09      4.89 o 
   4   1   5        0.72       -0.18      0.84 o 
   5   1   5      132.54      143.79      3.62 o 
   6   1   5      258.70      286.08      5.41 o 
   7   1   5       23.71       24.27      4.25 o 
   8   1   5       53.21       71.78      5.89 o 
   9   1   5        7.35        6.19      3.21 o 
  10   1   5        0.57       -0.48      2.71 o 
  11   1   5        0.85        5.86      3.58 o 
   0   2   5     4442.00     4187.39     44.91 o 
   1   2   5      286.39      263.79      3.10 o 
   2   2   5     3641.63     3506.51     26.35 o 
   3   2   5       91.95       87.42      2.14 o 
   4   2   5      830.70      864.04      7.87 o 
   5   2   5       76.30      101.15      3.02 o 
   6   2   5      658.22      658.24      8.37 o 
   7   2   5       16.44       15.48      2.56 o 
   8   2   5       59.74       83.94      4.75 o 
   9   2   5        2.90        2.82      2.54 o 
  10   2   5        3.28        3.76      3.00 o 
  11   2   5        2.73        7.37      3.89 o 
   1   3   5      509.93      480.07      4.33 o 
   2   3   5      910.97      752.59      8.40 o 
   3   3   5      210.70      216.20      3.49 o 
   4   3   5      500.20      471.12      4.74 o 
   5   3   5       28.67       21.01      1.60 o 
   6   3   5       72.45       79.49      3.00 o 
   7   3   5      410.72      472.84      7.82 o 
   8   3   5        2.44       -0.48      1.93 o 
   9   3   5        3.39        2.29      2.34 o 
  10   3   5        6.49        6.17      3.27 o 
  11   3   5        1.10        5.21      3.18 o 
   0   4   5     4965.98     4133.02     47.06 o 
   1   4   5      538.45      529.81      5.00 o 
   2   4   5     1650.48     1598.49     16.00 o 
   3   4   5      307.52      284.41      5.49 o 
   4   4   5      702.02      737.91      8.63 o 
   5   4   5       96.01       99.79      2.22 o 
   6   4   5      344.06      406.26      5.87 o 
   7   4   5       38.54       39.12      2.69 o 
   8   4   5       21.20       27.49      2.95 o 
   9   4   5        2.29        4.26      2.59 o 
  10   4   5        2.60        1.21      2.87 o 
  11   4   5        5.78        4.40      5.23 o 
   1   5   5      971.22     1028.33      9.50 o 
   2   5   5       24.77       52.28      1.89 o 
   3   5   5     1052.43     1211.77     14.92 o 
   4   5   5       88.86       88.10      3.81 o 
   5   5   5        1.97        4.84      3.17 o 
   6   5   5        5.98        4.39      1.39 o 
   7   5   5        2.92        2.32      1.30 o 
   8   5   5       33.39       50.35      5.59 o 
   9   5   5        0.57        0.03      1.58 o 
  10   5   5       11.43        2.45      3.90 o 
  11   5   5        1.73       -0.53      3.81 o 
   0   6   5       28.09       28.09      2.37 o 
   1   6   5       66.26       70.14      2.23 o 
   2   6   5        4.07        7.93      1.49 o 
   3   6   5       24.52       22.19      3.19 o 
   4   6   5       74.00       73.52      4.34 o 
   5   6   5      272.73      260.58      6.89 o 
   6   6   5        6.40        1.10      2.45 o 
   7   6   5        7.95        5.08      0.92 o 
   8   6   5       13.21        4.72      1.77 o 
   9   6   5       15.77        7.69      5.00 o 
  10   6   5        3.23        1.27      4.17 o 
   1   7   5      552.16      581.45      7.25 o 
   2   7   5      299.38      285.54      4.36 o 
   3   7   5      325.47      372.20      4.68 o 
   4   7   5     1467.08     1581.73     21.18 o 
   5   7   5        9.74       10.74      3.90 o 
   6   7   5        2.09        1.57      2.72 o 
   7   7   5        6.05        8.65      3.71 o 
   8   7   5       48.38       51.35     12.19 o 
   9   7   5        0.65       -0.47      2.99 o 
  10   7   5        0.03        0.84      3.85 o 
   0   8   5     1725.40     1742.14     24.45 o 
   1   8   5        0.23        1.21      1.65 o 
   2   8   5      227.95      234.42      4.46 o 
   3   8   5      507.07      511.20      6.63 o 
   4   8   5      155.02      163.01      6.47 o 
   5   8   5        1.76        1.69      2.77 o 
   6   8   5       78.15       95.58      8.46 o 
   7   8   5        1.85        4.66      4.58 o 
   8   8   5       24.62       18.10      7.18 o 
   9   8   5        1.34        3.57      3.49 o 
   1   9   5       12.20        5.61      2.23 o 
   2   9   5      895.34      958.10     10.61 o 
   3   9   5       36.06       39.33      2.14 o 
   4   9   5        0.38        0.67      2.41 o 
   5   9   5        8.72       11.88      3.97 o 
   6   9   5       58.65       56.22      7.97 o 
   7   9   5       21.27       18.47      6.20 o 
   8   9   5       22.84       11.56      4.43 o 
   9   9   5        2.68        3.35      5.16 o 
   0  10   5       18.44       19.60      4.22 o 
   1  10   5        2.68        3.19      2.07 o 
   2  10   5      169.96      155.04      3.82 o 
   3  10   5        4.25        4.69      2.00 o 
   4  10   5       36.71       42.88      5.24 o 
   5  10   5        0.10       -1.72      3.60 o 
   6  10   5       28.44       33.37      8.30 o 
   7  10   5        0.75       -1.92      3.46 o 
   8  10   5        0.04        4.03      7.67 o 
   1  11   5        4.53        6.60      2.32 o 
   2  11   5       47.70       36.63      3.21 o 
   3  11   5        1.14        1.27      1.43 o 
   4  11   5        0.19       -1.17      3.51 o 
   5  11   5        7.24        6.28      4.06 o 
   6  11   5        5.36        2.76      4.02 o 
   7  11   5        1.88       -0.68      8.30 o 
   0  12   5       14.40       18.23      4.84 o 
   1  12   5        0.12       -0.34      2.19 o 
   2  12   5       41.62       25.42      4.15 o 
   3  12   5        7.04        3.65      4.03 o 
   4  12   5        0.37       -0.14      3.17 o 
   5  12   5        3.83        3.44      4.13 o 
   6  12   5        5.20       15.60     13.91 o 
   1  13   5        0.32        0.74      2.17 o 
   2  13   5       51.74       72.12     14.61 o 
   3  13   5        3.62       -1.22      4.19 o 
   4  13   5       54.62       43.68     10.91 o 
   0   0   6    22963.31    22481.72    479.65 o 
   1   0   6     2742.57     2565.86     29.21 o 
   2   0   6      779.11      630.53     10.18 o 
   3   0   6      538.55      541.80     10.27 o 
   4   0   6      120.56      163.46      4.75 o 
   5   0   6      424.01      402.52      7.81 o 
   6   0   6     2010.08     2151.65     29.75 o 
   7   0   6        1.30        2.04      3.01 o 
   8   0   6       58.24       75.11      5.47 o 
   9   0   6        2.62       -0.28      2.92 o 
  10   0   6        1.95        3.98      4.21 o 
  11   0   6        0.08       -1.13      4.07 o 
   1   1   6      825.31      648.81      5.66 o 
   2   1   6     2864.29     2669.31     22.31 o 
   3   1   6      417.09      432.37      7.55 o 
   4   1   6      906.32      792.09      9.41 o 
   5   1   6      950.99     1096.62     11.33 o 
   6   1   6       34.70       21.52      2.34 o 
   7   1   6        0.00        0.50      1.64 o 
   8   1   6       11.42        9.58      2.59 o 
   9   1   6        2.64        1.14      2.17 o 
  10   1   6        2.33        1.82      3.00 o 
  11   1   6        6.29        8.99      3.83 o 
   0   2   6       92.66       75.36      2.76 o 
   1   2   6      656.86      542.63      4.49 o 
   2   2   6      392.24      392.66      4.45 o 
   3   2   6       78.95       81.01      3.04 o 
   4   2   6       54.60       58.89      2.59 o 
   5   2   6       45.77       36.42      1.95 o 
   6   2   6       19.69       14.54      2.01 o 
   7   2   6       11.46        6.09      1.97 o 
   8   2   6      103.94      123.46      7.05 o 
   9   2   6        4.39        4.16      2.53 o 
  10   2   6        0.61        0.28      2.18 o 
  11   2   6        0.31       -1.65      2.96 o 
   1   3   6       41.77       38.52      2.02 o 
   2   3   6      181.48      198.10      3.89 o 
   3   3   6      944.49      960.71      9.85 o 
   4   3   6      144.31      121.67      2.34 o 
   5   3   6      278.35      327.86      4.43 o 
   6   3   6        3.36        3.87      1.43 o 
   7   3   6        4.20        3.67      1.98 o 
   8   3   6        0.11        1.07      1.72 o 
   9   3   6        0.86       -1.29      2.27 o 
  10   3   6        0.02       -0.37      2.56 o 
  11   3   6        0.74        0.64      2.61 o 
   0   4   6      801.20      877.61     10.97 o 
   1   4   6     3178.56     3253.85     25.95 o 
   2   4   6      270.11      304.87      5.46 o 
   3   4   6      101.36       79.97      3.39 o 
   4   4   6        6.20        2.78      2.24 o 
   5   4   6       22.61       22.34      1.18 o 
   6   4   6       24.94       24.51      1.89 o 
   7   4   6        0.05       -0.62      1.21 o 
   8   4   6       66.85       69.54      3.30 o 
   9   4   6        0.03       -0.25      2.04 o 
  10   4   6        0.02        2.44      2.37 o 
  11   4   6        0.00        1.14      3.84 o 
   1   5   6      332.54      341.71      4.33 o 
   2   5   6      746.51      691.22      5.94 o 
   3   5   6      121.74      130.01      4.68 o 
   4   5   6     1325.43     1255.43     15.59 o 
   5   5   6        1.28        1.73      2.29 o 
   6   5   6       68.09       59.13      2.18 o 
   7   5   6        0.59        1.03      1.15 o 
   8   5   6       45.26       51.36      5.69 o 
   9   5   6       15.90       13.27      3.05 o 
  10   5   6       30.65       11.50      5.47 o 
  11   5   6        3.01        4.98      5.16 o 
   0   6   6     1900.90     1744.04     23.36 o 
   1   6   6      258.38      296.09      4.27 o 
   2   6   6      982.00      830.88      7.76 o 
   3   6   6       67.91       71.52      4.03 o 
   4   6   6      222.57      224.68      5.88 o 
   5   6   6      205.27      233.73      7.46 o 
   6   6   6      346.11      396.79     10.23 o 
   7   6   6        1.56        2.31      3.74 o 
   8   6   6        5.13        4.50      1.59 o 
   9   6   6        5.64        5.74      4.93 o 
  10   6   6        0.76       -0.84      4.41 o 
   1   7   6        0.16        1.99      1.45 o 
   2   7   6      781.53      702.55      7.25 o 
   3   7   6       72.28       78.02      4.71 o 
   4   7   6      226.43      257.96      8.06 o 
   5   7   6       61.16       79.15      5.13 o 
   6   7   6       74.68       70.92      5.10 o 
   7   7   6        0.87        0.43      3.24 o 
   8   7   6        1.42        1.35      3.17 o 
   9   7   6        1.34        0.19      2.56 o 
  10   7   6        0.49        0.84      4.18 o 
   0   8   6      242.89      215.70      6.27 o 
   1   8   6       59.57       65.43      2.66 o 
   2   8   6      209.25      185.81      3.56 o 
   3   8   6        0.12        0.42      1.20 o 
   4   8   6       15.83       10.93      3.66 o 
   5   8   6       37.31       51.23      4.96 o 
   6   8   6        4.34        4.15      3.53 o 
   7   8   6        0.41        1.20      3.24 o 
   8   8   6        3.83       -1.25      3.17 o 
   9   8   6        4.95        1.30      4.31 o 
   1   9   6       13.36       12.97      2.18 o 
   2   9   6      304.26      314.70      5.13 o 
   3   9   6        7.75        5.30      1.24 o 
   4   9   6       52.31       49.99      5.86 o 
   5   9   6       16.24       18.20      4.62 o 
   6   9   6       23.73       18.90      5.16 o 
   7   9   6        0.24        1.96      3.18 o 
   8   9   6        1.61        1.66      3.58 o 
   9   9   6        3.56        2.13      4.58 o 
   0  10   6      622.47      602.22     12.78 o 
   1  10   6        4.62        4.53      1.98 o 
   2  10   6       51.32       48.50      3.12 o 
   3  10   6       40.28       51.60      2.43 o 
   4  10   6       13.11       18.18      4.25 o 
   5  10   6        1.61        2.29      3.41 o 
   6  10   6       36.69       32.40      9.98 o 
   7  10   6        1.20        1.21      3.69 o 
   8  10   6        2.18        1.81      4.65 o 
   1  11   6       10.01       12.66      2.57 o 
   2  11   6       94.17      115.77      4.75 o 
   3  11   6        1.49        0.73      1.16 o 
   4  11   6      198.68      209.13      8.20 o 
   5  11   6       12.62       12.00      4.70 o 
   6  11   6        2.03       -0.48      3.37 o 
   7  11   6        0.14       -0.13      3.28 o 
   0  12   6       83.20      114.29      7.14 o 
   1  12   6       40.07       34.17      6.74 o 
   2  12   6        5.26        1.91      3.29 o 
   3  12   6        3.58        7.99      4.10 o 
   4  12   6        0.07        4.41      4.15 o 
   5  12   6        0.37        0.91      3.44 o 
   6  12   6       22.07       14.79      9.25 o 
   1  13   6        0.12        2.26      4.16 o 
   2  13   6       20.44        2.91      4.23 o 
   3  13   6        0.05       -1.00      4.12 o 
   4  13   6        3.55        3.80      4.64 o 
   1   1   7      859.75      831.91      7.04 o 
   2   1   7      561.34      466.70      6.19 o 
   3   1   7        0.04        2.06      1.13 o 
   4   1   7     1660.33     1643.69     17.37 o 
   5   1   7        9.83        8.11      1.70 o 
   6   1   7       75.07       91.57      3.58 o 
   7   1   7      203.31      212.40      5.46 o 
   8   1   7       11.13        8.88      2.55 o 
   9   1   7        1.82        2.59      2.51 o 
  10   1   7        0.07        1.24      2.52 o 
  11   1   7        5.57        4.67      3.30 o 
   0   2   7     6481.71     6072.91     68.27 o 
   1   2   7      306.31      279.96      3.00 o 
   2   2   7       84.68       59.50      3.07 o 
   3   2   7     4460.56     4411.93     34.91 o 
   4   2   7       97.62       83.49      2.46 o 
   5   2   7       19.36       20.62      2.07 o 
   6   2   7      153.70      140.08      4.09 o 
   7   2   7       28.69       45.00      3.57 o 
   8   2   7        5.67        5.21      2.54 o 
   9   2   7        6.07        2.22      2.23 o 
  10   2   7        0.58       -0.59      1.80 o 
  11   2   7        1.06       -1.62      3.23 o 
   1   3   7     5449.80     4972.49     39.01 o 
   2   3   7      659.55      648.07      5.76 o 
   3   3   7      115.49      154.52      4.44 o 
   4   3   7      667.40      694.68      6.61 o 
   5   3   7      314.72      305.73      4.70 o 
   6   3   7       13.81       14.46      2.17 o 
   7   3   7      116.22      146.88      5.00 o 
   8   3   7        0.33       -0.04      1.35 o 
   9   3   7        2.15        2.68      2.34 o 
  10   3   7       63.33       73.76     12.36 o 
  11   3   7        1.40        0.16      3.10 o 
   0   4   7     2243.95     1968.30     23.12 o 
   1   4   7      307.91      363.92      4.31 o 
   2   4   7       57.25       62.62      3.06 o 
   3   4   7      250.04      209.25      5.03 o 
   4   4   7      190.32      224.46      5.78 o 
   5   4   7       42.07       51.52      2.17 o 
   6   4   7      159.22      180.86      4.13 o 
   7   4   7       15.72       12.18      2.51 o 
   8   4   7       35.49       37.10      3.47 o 
   9   4   7        4.23        3.97      2.20 o 
  10   4   7       14.00        7.89      3.10 o 
  11   4   7        0.96        3.58      5.50 o 
   1   5   7      529.05      506.93      5.49 o 
   2   5   7      184.28      163.28      4.33 o 
   3   5   7      307.92      335.07      6.85 o 
   4   5   7      298.47      293.07      6.64 o 
   5   5   7        0.04       -1.55      2.49 o 
   6   5   7       72.39       79.64      5.17 o 
   7   5   7       55.80       57.90      2.55 o 
   8   5   7        0.73        2.54      1.45 o 
   9   5   7        0.42       -0.36      1.41 o 
  10   5   7        0.25       -1.44      4.28 o 
  11   5   7        0.01        2.04      4.88 o 
   0   6   7      127.86      129.98      4.35 o 
   1   6   7       75.48       80.95      2.04 o 
   2   6   7        8.13        7.21      0.89 o 
   3   6   7      123.42      116.38      5.40 o 
   4   6   7       69.23       63.84      4.05 o 
   5   6   7       58.48       58.67      4.73 o 
   6   6   7       36.23       33.06      4.36 o 
   7   6   7        0.59       -1.71      3.27 o 
   8   6   7       44.30       22.94      8.06 o 
   9   6   7        0.31        4.90      4.84 o 
  10   6   7        4.82        2.22      4.75 o 
   1   7   7       63.80       62.02      2.44 o 
   2   7   7      189.63      185.70      3.48 o 
   3   7   7      186.11      166.00      6.05 o 
   4   7   7      355.16      350.23      8.57 o 
   5   7   7       16.05       21.53      3.74 o 
   6   7   7        8.82       11.40      4.16 o 
   7   7   7       37.76       27.87      4.90 o 
   8   7   7        1.43        3.69      3.39 o 
   9   7   7        0.97        2.02      4.49 o 
  10   7   7        2.77        4.32      4.50 o 
   0   8   7     1402.49     1302.56     20.04 o 
   1   8   7       61.04       73.88      2.95 o 
   2   8   7       57.61       59.67      1.79 o 
   3   8   7      198.85      222.44      8.22 o 
   4   8   7       57.25       66.73      4.82 o 
   5   8   7       93.46       97.32      5.44 o 
   6   8   7       94.27      125.51      6.36 o 
   7   8   7        1.91        2.59      3.23 o 
   8   8   7        1.00        3.10      4.27 o 
   9   8   7       25.41       16.83      7.29 o 
   1   9   7      274.05      293.39      5.63 o 
   2   9   7      134.97      118.17      2.70 o 
   3   9   7       12.79       13.68      3.87 o 
   4   9   7       89.46      109.73      6.32 o 
   5   9   7       28.29       47.80      5.13 o 
   6   9   7        0.29        0.48      3.17 o 
   7   9   7        9.51        5.62      3.89 o 
   8   9   7        1.18       -2.10      3.82 o 
   0  10   7        7.68       17.37      3.93 o 
   1  10   7       39.25       45.91      3.04 o 
   2  10   7        8.04        4.36      1.22 o 
   3  10   7      114.40      130.53      6.93 o 
   4  10   7        0.02        0.39      3.22 o 
   5  10   7        1.45        0.49      2.92 o 
   6  10   7       15.77       12.01      5.05 o 
   7  10   7       11.05        7.51      4.68 o 
   8  10   7        1.21       -0.19      2.87 o 
   1  11   7        5.29        5.40      2.23 o 
   2  11   7        6.60        4.17      2.08 o 
   3  11   7        0.06        0.92      3.26 o 
   4  11   7        0.39        1.30      3.24 o 
   5  11   7        0.47        0.92      3.16 o 
   6  11   7        0.04        3.58      5.43 o 
   7  11   7        0.01        3.14      6.31 o 
   0  12   7        9.33        9.39      3.60 o 
   1  12   7       13.33        4.94      2.49 o 
   2  12   7       24.33       15.96      4.66 o 
   3  12   7       25.53       18.58      5.20 o 
   4  12   7        1.57       -0.10      3.46 o 
   5  12   7        5.22        6.20      4.79 o 
   1  13   7       37.28       19.36     10.77 o 
   2  13   7        7.14        8.31      5.29 o 
   3  13   7        3.28        1.80      5.30 o 
   4  13   7       21.08        9.09      7.14 o 
   0   0   8      116.62      111.85      4.03 o 
   1   0   8      144.72      213.64      6.45 o 
   2   0   8      447.38      358.27     14.41 o 
   3   0   8     4142.23     3795.89    149.98 o 
   4   0   8      810.48      805.51     16.52 o 
   5   0   8      483.69      493.40      9.82 o 
   6   0   8        4.42        3.14      3.50 o 
   7   0   8        0.58        1.73      3.26 o 
   8   0   8       21.94       17.59      6.90 o 
   9   0   8       83.09       98.94     27.09 o 
  10   0   8        0.00        1.31      3.77 o 
  11   0   8        2.20        3.04      4.92 o 
   1   1   8     6495.55     5900.34     46.37 o 
   2   1   8      417.08      382.54      5.29 o 
   3   1   8        2.07        2.08      1.05 o 
   4   1   8       70.76       71.49      3.28 o 
   5   1   8      386.30      415.02      7.17 o 
   6   1   8       43.40       40.93      3.42 o 
   7   1   8      174.18      202.35      6.52 o 
   8   1   8        1.86        1.64      2.43 o 
   9   1   8        3.73        4.54      2.90 o 
  10   1   8        4.05        1.76      3.41 o 
  11   1   8        0.01        1.21      3.94 o 
   0   2   8      253.43      237.57      5.58 o 
   1   2   8      632.60      617.32      5.26 o 
   2   2   8       26.40       29.12      1.44 o 
   3   2   8     1358.66     1351.39     11.50 o 
   4   2   8       19.95       16.18      1.83 o 
   5   2   8        0.03        0.92      1.54 o 
   6   2   8        0.93       -0.20      1.70 o 
   7   2   8        5.39        7.92      2.33 o 
   8   2   8        0.15       -1.25      2.09 o 
   9   2   8        0.13        0.88      2.20 o 
  10   2   8        0.65        0.77      2.75 o 
  11   2   8        7.53        6.44      3.56 o 
   1   3   8      540.79      570.71      5.58 o 
   2   3   8      182.53      195.74      2.38 o 
   3   3   8       26.39       27.09      1.02 o 
   4   3   8       49.12       61.50      1.64 o 
   5   3   8      151.69      165.01      3.14 o 
   6   3   8       17.37       16.50      2.29 o 
   7   3   8        1.31        1.29      1.87 o 
   8   3   8        4.67       10.06      2.74 o 
   9   3   8        7.11        5.77      2.70 o 
  10   3   8        0.09       -1.71      2.79 o 
  11   3   8        0.09        0.42      4.19 o 
   0   4   8       12.43       14.95      1.79 o 
   1   4   8     2173.01     2245.15     18.21 o 
   2   4   8        6.88        5.80      0.59 o 
   3   4   8     1974.26     1971.71     20.79 o 
   4   4   8        0.13       -0.06      2.15 o 
   5   4   8       33.85       32.60      2.42 o 
   6   4   8        9.69       12.79      1.16 o 
   7   4   8        1.03        0.22      1.33 o 
   8   4   8        8.32        6.06      2.45 o 
   9   4   8        9.99        8.53      3.13 o 
  10   4   8        0.63        0.63      3.27 o 
  11   4   8        1.79        0.46      3.62 o 
   1   5   8     1844.59     1580.59     13.85 o 
   2   5   8        0.21        1.07      0.50 o 
   3   5   8       10.39       15.36      2.58 o 
   4   5   8       23.20       25.20      3.19 o 
   5   5   8      126.70      145.27      5.77 o 
   6   5   8       40.63       47.13      5.59 o 
   7   5   8      325.43      346.71     10.95 o 
   8   5   8       12.37       11.02      2.12 o 
   9   5   8        1.82        5.34      3.69 o 
  10   5   8        0.33        2.49      4.34 o 
   0   6   8        3.10        1.42      2.30 o 
   1   6   8       27.79       44.64      1.83 o 
   2   6   8      136.16      131.04      2.13 o 
   3   6   8      656.64      696.00     11.43 o 
   4   6   8       14.30       19.93      3.62 o 
   5   6   8      160.53      183.47      6.64 o 
   6   6   8       44.41       39.87      4.45 o 
   7   6   8        0.96       -0.85      3.74 o 
   8   6   8        0.83        2.94      4.01 o 
   9   6   8        5.15        3.51      4.89 o 
  10   6   8        0.82        7.34      5.85 o 
   1   7   8      339.92      313.47      4.75 o 
   2   7   8       99.78       99.38      3.13 o 
   3   7   8       24.50       33.33      3.61 o 
   4   7   8        0.34        0.62      2.39 o 
   5   7   8       13.82       21.76      4.58 o 
   6   7   8        0.07        0.67      2.60 o 
   7   7   8       62.15       77.05     11.45 o 
   8   7   8        1.07        0.25      3.32 o 
   9   7   8        2.61        3.19      3.93 o 
  10   7   8        0.09       -0.75      3.97 o 
   0   8   8       61.53       47.42      3.89 o 
   1   8   8        2.16        2.54      1.37 o 
   2   8   8       19.21       16.62      1.24 o 
   3   8   8       81.29      126.77      6.76 o 
   4   8   8       11.60        9.73      3.93 o 
   5   8   8       28.18       24.94      5.06 o 
   6   8   8       17.99       12.26      4.44 o 
   7   8   8        1.00        3.25      3.49 o 
   8   8   8        0.46        3.94      4.18 o 
   9   8   8        0.91        1.92      3.90 o 
   1   9   8       56.14       61.40      3.26 o 
   2   9   8       53.33       52.04      3.03 o 
   3   9   8       34.71       35.89      4.60 o 
   4   9   8        2.89        5.71      3.74 o 
   5   9   8        1.01        4.67      3.42 o 
   6   9   8        3.95        3.26      3.57 o 
   7   9   8       15.56       10.00      5.08 o 
   8   9   8        0.32        3.03      3.84 o 
   0  10   8       78.82       67.17      5.30 o 
   1  10   8       63.72       69.22      3.63 o 
   2  10   8        0.18       -1.46      1.46 o 
   3  10   8      249.54      298.62      8.83 o 
   4  10   8        5.04        1.51      3.15 o 
   5  10   8       27.09       26.25      6.88 o 
   6  10   8        1.91        1.62      4.12 o 
   7  10   8        0.06       -0.02      2.88 o 
   8  10   8       10.45        4.34      4.69 o 
   1  11   8      260.80      290.13      8.43 o 
   2  11   8        4.15        2.04      1.58 o 
   3  11   8        0.48        2.04      3.24 o 
   4  11   8       11.05       10.44      4.68 o 
   5  11   8       37.88       38.68      7.82 o 
   6  11   8        0.38       -3.13      5.14 o 
   7  11   8       26.40       23.07     19.20 o 
   0  12   8        0.17       -0.27      2.65 o 
   1  12   8        1.10        1.23      2.11 o 
   2  12   8        5.39        4.44      3.82 o 
   3  12   8       97.76      136.99     13.25 o 
   4  12   8        1.25       -0.76      3.64 o 
   5  12   8        4.46        4.89      4.67 o 
   1  13   8       10.44        2.47      3.98 o 
   2  13   8        3.85       -0.12      3.49 o 
   3  13   8        4.87        2.12      4.22 o 
   1   1   9      826.74      788.62      7.35 o 
   2   1   9      243.65      251.95      4.29 o 
   3   1   9        5.27        7.03      1.13 o 
   4   1   9       52.47       49.33      2.80 o 
   5   1   9      139.89      164.95      4.63 o 
   6   1   9       97.77       98.47      4.13 o 
   7   1   9       68.68       73.88      8.88 o 
   8   1   9        2.35        3.26      2.73 o 
   9   1   9        1.97       -0.59      2.46 o 
  10   1   9        7.66        8.56      4.01 o 
  11   1   9        1.25       -0.40      2.82 o 
   0   2   9      780.96      730.60     10.88 o 
   1   2   9     1429.43     1261.39      9.67 o 
   2   2   9      130.37      132.20      2.41 o 
   3   2   9     2919.49     2944.75     21.96 o 
   4   2   9        0.93        1.81      1.18 o 
   5   2   9      531.38      587.04      8.03 o 
   6   2   9      166.67      173.52      4.70 o 
   7   2   9       54.72       67.15      3.71 o 
   8   2   9        0.06       -1.63      2.56 o 
   9   2   9       10.81        6.36      3.50 o 
  10   2   9        0.86        0.31      2.80 o 
  11   2   9        6.62        6.89      4.51 o 
   1   3   9     4542.15     4237.60     33.83 o 
   2   3   9        0.05        0.34      0.63 o 
   3   3   9      127.67      162.93      2.52 o 
   4   3   9      470.43      477.83      5.16 o 
   5   3   9      333.57      356.95      4.75 o 
   6   3   9       25.58       24.32      2.02 o 
   7   3   9      121.72      158.71      4.56 o 
   8   3   9       14.56       16.61      2.93 o 
   9   3   9        1.81       -0.02      2.47 o 
  10   3   9        5.64        3.81      3.55 o 
  11   3   9        4.32        4.30      5.26 o 
   0   4   9     1384.26     1264.94     21.56 o 
   1   4   9       85.82       95.09      2.31 o 
   2   4   9        4.82        2.49      0.60 o 
   3   4   9      690.45      573.21      8.32 o 
   4   4   9       21.85       31.15      4.20 o 
   5   4   9      141.31      153.72      3.48 o 
   6   4   9       73.66       62.28      1.68 o 
   7   4   9       11.00       14.83      1.51 o 
   8   4   9        0.55       -0.77      1.42 o 
   9   4   9       65.53       73.23      9.14 o 
  10   4   9        8.08       -0.08      3.86 o 
  11   4   9        2.56        4.59      5.28 o 
   1   5   9      181.64      197.55      3.56 o 
   2   5   9       15.94       15.30      0.83 o 
   3   5   9      107.12      112.72      4.17 o 
   4   5   9        5.04       10.85      2.92 o 
   5   5   9       20.33       22.09      4.28 o 
   6   5   9       15.34       19.26      4.63 o 
   7   5   9        5.62        3.47      1.80 o 
   8   5   9       25.44       17.67      4.33 o 
   9   5   9        0.93       -2.10      5.30 o 
  10   5   9        6.17        0.93      4.27 o 
   0   6   9        4.03        0.21      1.69 o 
   1   6   9        2.63        1.82      1.12 o 
   2   6   9      104.14       94.88      1.94 o 
   3   6   9      134.58      131.22      4.71 o 
   4   6   9       29.09       38.46      4.13 o 
   5   6   9       13.12       16.16      3.84 o 
   6   6   9        0.51        0.52      2.20 o 
   7   6   9       11.40       11.14      4.68 o 
   8   6   9        0.07       -0.47      2.77 o 
   9   6   9        4.24        2.20      4.15 o 
  10   6   9        4.22        4.29      5.44 o 
   1   7   9      250.09      240.97      4.00 o 
   2   7   9      192.94      201.69      3.08 o 
   3   7   9       93.96       68.45      4.28 o 
   4   7   9       30.81       38.36      4.21 o 
   5   7   9       42.75       30.46      4.69 o 
   6   7   9       15.16       14.31      4.04 o 
   7   7   9       88.56      107.09      9.77 o 
   8   7   9        2.92        1.78      3.53 o 
   9   7   9        5.70        0.87      3.80 o 
   0   8   9      173.89      174.27      5.69 o 
   1   8   9       85.06       89.00      3.50 o 
   2   8   9        4.11        7.98      1.27 o 
   3   8   9      438.22      460.56     10.46 o 
   4   8   9       13.98        9.99      3.80 o 
   5   8   9       41.69       43.01      5.36 o 
   6   8   9       56.99       66.08      5.78 o 
   7   8   9        1.39        2.50      3.89 o 
   8   8   9       13.23        8.93      4.98 o 
   9   8   9        0.23       -3.68      5.00 o 
   1   9   9      395.96      408.91      7.23 o 
   2   9   9        1.27        0.29      1.14 o 
   3   9   9        0.18        1.14      3.39 o 
   4   9   9       59.83       79.57      6.58 o 
   5   9   9      120.53      173.79      7.74 o 
   6   9   9        0.62        0.00      2.98 o 
   7   9   9       22.35       27.09      9.08 o 
   8   9   9        1.05        0.82      3.61 o 
   0  10   9      176.02      180.12      6.65 o 
   1  10   9       55.39       70.93      4.87 o 
   2  10   9       11.39       13.12      1.56 o 
   3  10   9       21.41       30.52      5.42 o 
   4  10   9        9.87        8.67      4.48 o 
   5  10   9       20.98       13.47      4.67 o 
   6  10   9        1.03        4.65      5.36 o 
   7  10   9        7.15        2.97      4.09 o 
   1  11   9        3.27        3.23      1.95 o 
   2  11   9        0.81        1.87      1.41 o 
   3  11   9        2.97        3.00      4.02 o 
   4  11   9        2.18        3.15      3.93 o 
   5  11   9        2.10        2.25      4.03 o 
   6  11   9        5.82        8.30      4.77 o 
   0  12   9       29.01       14.10      9.64 o 
   1  12   9        1.75        3.24      4.07 o 
   2  12   9        0.25       -0.06      3.27 o 
   3  12   9       25.59       21.63      6.48 o 
   4  12   9        3.95        3.02      4.45 o 
   5  12   9       25.54       22.78      6.35 o 
   1  13   9       60.91       42.46     15.37 o 
   2  13   9       15.25       12.06      5.88 o 
   3  13   9        3.13        3.49      4.16 o 
   0   0  10     8615.06     7815.03    152.54 o 
   1   0  10     9238.21     9030.09    106.58 o 
   2   0  10      180.16      282.87     10.65 o 
   3   0  10      951.84     1074.90     15.65 o 
   4   0  10      163.18      161.22      6.76 o 
   5   0  10       55.72       60.31      4.35 o 
   6   0  10        5.22        8.02      3.61 o 
   7   0  10       40.32       43.27      8.39 o 
   8   0  10      114.45      135.65      7.80 o 
   9   0  10       15.94        6.68      5.82 o 
  10   0  10        7.91        5.55      4.82 o 
  11   0  10        2.03        6.23      5.57 o 
   1   1  10      478.94      461.24      5.17 o 
   2   1  10      747.00      644.29      7.09 o 
   3   1  10      111.12      116.68      3.85 o 
   4   1  10     1861.43     1782.64     18.06 o 
   5   1  10      208.23      242.40      5.39 o 
   6   1  10        0.66        1.81      2.17 o 
   7   1  10       10.70        7.81      2.56 o 
   8   1  10       16.90       11.19      3.55 o 
   9   1  10       26.38       20.74      5.62 o 
  10   1  10       25.43       27.64      6.38 o 
  11   1  10        0.48        2.87      3.50 o 
   0   2  10      547.35      551.44      9.67 o 
   1   2  10       73.36       50.14      2.14 o 
   2   2  10      121.67      134.47      2.77 o 
   3   2  10      161.10      133.65      3.03 o 
   4   2  10        0.32        0.80      1.28 o 
   5   2  10      106.31      112.54      3.42 o 
   6   2  10      108.92      112.45      3.95 o 
   7   2  10       28.72       28.83      4.49 o 
   8   2  10       28.03       24.57      4.23 o 
   9   2  10       11.89       11.81      3.49 o 
  10   2  10        2.65        2.32      3.01 o 
  11   2  10        0.77        0.32      3.32 o 
   1   3  10      649.24      685.44      6.64 o 
   2   3  10      346.45      355.86      3.95 o 
   3   3  10       44.59       40.33      1.68 o 
   4   3  10      140.24      131.57      2.67 o 
   5   3  10       27.20       26.12      1.79 o 
   6   3  10       16.12       15.34      1.89 o 
   7   3  10       12.33       10.73      2.01 o 
   8   3  10       18.90       25.31      3.23 o 
   9   3  10       13.20        7.83      3.32 o 
  10   3  10        1.38        2.19      2.65 o 
  11   3  10        0.15        5.07      5.71 o 
   0   4  10      736.54      715.73     11.58 o 
   1   4  10      450.98      492.74      5.33 o 
   2   4  10       42.41       64.83      1.90 o 
   3   4  10      532.07      486.80      8.24 o 
   4   4  10       30.04       29.41      3.82 o 
   5   4  10       57.42       72.45      5.02 o 
   6   4  10      191.23      170.13      6.43 o 
   7   4  10        0.02        1.51      1.31 o 
   8   4  10       14.85       15.64      2.94 o 
   9   4  10       12.66        9.98      3.29 o 
  10   4  10        0.00        6.30      5.14 o 
   1   5  10      163.43      136.97      2.68 o 
   2   5  10      962.10      992.11      8.53 o 
   3   5  10      245.40      249.62      5.73 o 
   4   5  10      440.55      440.80      8.91 o 
   5   5  10      253.32      257.37      9.69 o 
   6   5  10        6.30        6.24      3.84 o 
   7   5  10        1.64       -0.41      3.42 o 
   8   5  10       19.24       16.81      4.68 o 
   9   5  10       43.27       25.53     11.24 o 
  10   5  10        1.26       -1.79      4.44 o 
   0   6  10     1726.69     1825.92     23.96 o 
   1   6  10       88.22       82.73      2.61 o 
   2   6  10      211.77      183.40      3.31 o 
   3   6  10       38.13       49.83      4.23 o 
   4   6  10      213.59      208.84      6.96 o 
   5   6  10      301.49      281.71      8.20 o 
   6   6  10      104.71      152.16      7.27 o 
   7   6  10       37.47       24.29      6.53 o 
   8   6  10        1.27        1.83      4.33 o 
   9   6  10        8.53        3.79      4.87 o 
  10   6  10        0.01        1.61      5.24 o 
   1   7  10       52.42       52.73      2.78 o 
   2   7  10      259.68      237.41      3.93 o 
   3   7  10        8.52        8.67      3.42 o 
   4   7  10       83.53       91.48      5.71 o 
   5   7  10        3.26        8.45      3.93 o 
   6   7  10       10.02       11.15      4.07 o 
   7   7  10        0.18       -4.17      4.17 o 
   8   7  10       19.22       12.61      4.85 o 
   9   7  10        2.35        4.14      4.79 o 
   0   8  10      130.28      126.01      6.89 o 
   1   8  10      189.21      166.43      4.12 o 
   2   8  10        0.22       -0.60      0.69 o 
   3   8  10       25.66       37.94      4.39 o 
   4   8  10        0.00        1.39      3.06 o 
   5   8  10       17.29       13.96      4.08 o 
   6   8  10        3.17        1.16      3.75 o 
   7   8  10        2.64        7.59      4.34 o 
   8   8  10        0.03        1.01      3.56 o 
   9   8  10        2.75        4.90      5.18 o 
   1   9  10       97.62       85.86      4.34 o 
   2   9  10       36.75       41.63      2.12 o 
   3   9  10        8.01        7.78      3.66 o 
   4   9  10       18.40       26.48      4.90 o 
   5   9  10        9.31        9.53      4.25 o 
   6   9  10       11.40        7.37      4.98 o 
   7   9  10        0.11        2.08      3.69 o 
   8   9  10        0.30        2.12      4.34 o 
   0  10  10      173.89      163.65      7.04 o 
   1  10  10      104.59       95.68      3.46 o 
   2  10  10       87.33       87.19      3.45 o 
   3  10  10       13.20       17.31      5.41 o 
   4  10  10        1.68        0.33      3.21 o 
   5  10  10       16.04       12.38      4.86 o 
   6  10  10       48.64       47.79      7.31 o 
   7  10  10        5.39        4.29      4.44 o 
   1  11  10       41.94       44.54      5.81 o 
   2  11  10       77.57       94.41      7.09 o 
   3  11  10       12.13        7.46      4.16 o 
   4  11  10       43.68       30.70      8.06 o 
   5  11  10       14.83       11.12      5.08 o 
   6  11  10        2.25        4.64      5.30 o 
   0  12  10       86.49       97.05      8.66 o 
   1  12  10        0.72       -0.98      3.44 o 
   2  12  10       11.20        6.57      3.92 o 
   3  12  10       37.96       29.05      6.25 o 
   4  12  10       16.50       14.88      5.68 o 
   5  12  10        4.45        3.68      4.95 o 
   1  13  10        4.97        4.57      4.99 o 
   2  13  10        0.01        1.31      3.79 o 
   1   1  11      614.51      667.28      7.36 o 
   2   1  11     3340.03     3263.93     28.70 o 
   3   1  11       29.64       33.84      2.15 o 
   4   1  11       43.16       30.78      2.38 o 
   5   1  11      114.91      128.60      4.19 o 
   6   1  11       11.01       10.25      2.37 o 
   7   1  11       33.00       35.85      4.68 o 
   8   1  11        4.84        6.57      2.88 o 
   9   1  11        3.77        4.01      3.15 o 
  10   1  11        8.00        3.07      4.00 o 
  11   1  11        0.01       -2.00      4.28 o 
   0   2  11     1797.70     2024.34     77.36 o 
   1   2  11        6.28        5.83      1.53 o 
   2   2  11     5062.94     4809.96     39.80 o 
   3   2  11        9.86       17.32      1.96 o 
   4   2  11      152.36      140.05      3.34 o 
   5   2  11        4.23        3.41      1.87 o 
   6   2  11      321.37      306.55      5.76 o 
   7   2  11        0.00       -0.98      1.80 o 
   8   2  11       20.47       24.50      5.01 o 
   9   2  11        2.58       -0.78      2.67 o 
  10   2  11        8.99        4.88      3.67 o 
  11   2  11        0.61        0.38      3.84 o 
   1   3  11      362.30      375.39      4.59 o 
   2   3  11     1210.19     1149.38      9.85 o 
   3   3  11        2.42        2.78      1.15 o 
   4   3  11      654.11      681.86      7.35 o 
   5   3  11        4.40        5.26      1.45 o 
   6   3  11      181.46      185.28      4.47 o 
   7   3  11       72.45       84.59      3.78 o 
   8   3  11      254.53      258.00      8.42 o 
   9   3  11        0.11        0.38      2.16 o 
  10   3  11        0.63       -0.03      3.40 o 
  11   3  11        4.12        5.10      5.70 o 
   0   4  11     4162.19     4033.28     51.06 o 
   1   4  11      143.02      113.16      2.70 o 
   2   4  11        1.11        3.51      0.93 o 
   3   4  11      198.49      202.90      2.46 o 
   4   4  11      124.82      149.75      5.67 o 
   5   4  11        2.51        6.93      3.26 o 
   6   4  11        3.00        5.23      1.04 o 
   7   4  11        5.78        6.06      1.42 o 
   8   4  11       73.70       86.69      7.84 o 
   9   4  11        7.34        4.67      4.04 o 
  10   4  11        0.27        2.02      5.93 o 
   1   5  11        2.35        2.07      1.12 o 
   2   5  11      867.05      828.58      7.67 o 
   3   5  11       16.49       13.80      3.02 o 
   4   5  11      120.64      116.46      5.23 o 
   5   5  11       16.97       13.55      3.89 o 
   6   5  11       82.92       90.11      6.37 o 
   7   5  11       13.45       14.37      5.05 o 
   8   5  11       24.54       28.15      9.20 o 
   9   5  11        0.52        0.12      3.36 o 
  10   5  11        0.17       -3.30      5.31 o 
   0   6  11      814.39      842.55     13.53 o 
   1   6  11        2.84        6.14      1.58 o 
   2   6  11        0.32        1.29      0.86 o 
   3   6  11       20.28       17.43      3.56 o 
   4   6  11        5.20        7.74      3.28 o 
   5   6  11       51.38       61.88      5.23 o 
   6   6  11        9.41        7.05      3.77 o 
   7   6  11        6.20        1.31      3.75 o 
   8   6  11       11.72        5.40      4.69 o 
   9   6  11        4.53        5.21      6.38 o 
  10   6  11        2.76        6.01      5.89 o 
   1   7  11       37.30       37.91      2.62 o 
   2   7  11      752.26      751.01     10.70 o 
   3   7  11       12.17        7.31      2.99 o 
   4   7  11      270.38      307.30      8.15 o 
   5   7  11       30.37       36.65      4.91 o 
   6   7  11       24.42       18.99      4.83 o 
   7   7  11        4.43        2.70      4.12 o 
   8   7  11       14.92        9.87      5.49 o 
   9   7  11        2.41        4.55      4.74 o 
   0   8  11      806.25      817.66     16.98 o 
   1   8  11       31.79       31.92      2.61 o 
   2   8  11      307.97      301.03      6.12 o 
   3   8  11       11.90        9.83      3.67 o 
   4   8  11      170.17      199.50      8.38 o 
   5   8  11        9.25       10.66      4.10 o 
   6   8  11       63.23       70.98     11.73 o 
   7   8  11        0.03       -0.82      3.42 o 
   8   8  11        5.82        6.08      5.49 o 
   9   8  11        0.39        4.59      4.77 o 
   1   9  11        8.34        5.59      1.72 o 
   2   9  11      124.60      132.02      5.24 o 
   3   9  11        0.98        0.28      2.97 o 
   4   9  11      202.70      223.94      8.14 o 
   5   9  11        5.51        5.90      4.40 o 
   6   9  11        2.14        3.23      3.79 o 
   7   9  11        7.74        3.81      4.32 o 
   8   9  11       14.67       13.13      5.62 o 
   0  10  11        4.58        0.22      1.98 o 
   1  10  11        2.48        1.21      1.84 o 
   2  10  11       28.90       24.43      2.34 o 
   3  10  11        8.23        4.10      4.18 o 
   4  10  11        1.22        3.59      4.53 o 
   5  10  11       18.82       12.14      5.33 o 
   6  10  11       15.47       20.40      5.48 o 
   7  10  11        0.15        1.43      3.72 o 
   1  11  11        0.37        0.95      1.69 o 
   2  11  11       40.47       31.11      9.03 o 
   3  11  11        4.10        2.03      3.69 o 
   4  11  11       34.48       19.91      6.13 o 
   5  11  11        5.79        8.98      5.24 o 
   6  11  11        0.32       -3.44      5.20 o 
   0  12  11       40.79       58.90     19.51 o 
   1  12  11        2.88        7.21      4.64 o 
   2  12  11       42.19       15.55      7.73 o 
   3  12  11        0.01       -0.15      3.73 o 
   4  12  11        0.89        7.01      4.77 o 
   1  13  11        1.80        3.36      6.10 o 
   2  13  11       72.03       78.27     20.05 o 
   0   0  12    31580.51    34196.53    634.29 o 
   1   0  12     3605.96     3559.35     41.58 o 
   2   0  12       16.84       38.89      3.03 o 
   3   0  12       26.89       41.01      3.13 o 
   4   0  12      612.45      610.09     10.44 o 
   5   0  12      140.06      119.63     11.44 o 
   6   0  12      190.49      189.89     15.65 o 
   7   0  12        1.48        2.46      3.58 o 
   8   0  12       84.72       81.46     30.12 o 
   9   0  12       73.81       76.75     15.72 o 
  10   0  12        0.37        0.25      4.12 o 
  11   0  12        3.96        3.91      5.83 o 
   1   1  12       36.50       22.34      2.67 o 
   2   1  12       32.07       46.18      2.64 o 
   3   1  12       44.84       48.41      2.92 o 
   4   1  12      377.64      335.68      5.29 o 
   5   1  12        7.81       10.62      1.92 o 
   6   1  12       26.31       26.70      3.35 o 
   7   1  12       20.16       15.83      2.96 o 
   8   1  12        3.93        0.62      2.39 o 
   9   1  12       14.28        9.21      3.62 o 
  10   1  12        0.65        2.27      3.40 o 
  11   1  12        0.30        2.55      3.53 o 
   0   2  12      434.46      525.60      9.65 o 
   1   2  12       71.51      100.23      3.36 o 
   2   2  12     1688.66     1682.06     14.70 o 
   3   2  12      652.86      597.68      7.27 o 
   4   2  12        3.58        2.64      1.55 o 
   5   2  12        4.92        4.62      2.09 o 
   6   2  12      363.05      376.00      6.88 o 
   7   2  12      110.44      121.39      7.07 o 
   8   2  12        8.33       11.56      2.88 o 
   9   2  12        8.79        4.46      3.47 o 
  10   2  12       10.03        2.57      3.67 o 
  11   2  12        0.05        1.50      3.98 o 
   1   3  12       11.25       14.22      1.46 o 
   2   3  12      138.87      164.29      3.15 o 
   3   3  12        3.39        2.03      1.72 o 
   4   3  12      433.85      401.49      5.64 o 
   5   3  12       28.18       24.44      2.42 o 
   6   3  12        7.48       11.33      1.77 o 
   7   3  12       58.77       44.20      3.09 o 
   8   3  12       31.75       21.82      3.45 o 
   9   3  12       10.28        6.69      2.88 o 
  10   3  12        0.14        0.02      3.08 o 
   0   4  12       15.24        9.15      3.78 o 
   1   4  12       19.44       23.07      2.12 o 
   2   4  12       77.35       92.29      2.17 o 
   3   4  12      354.99      339.65      5.45 o 
   4   4  12      120.79      112.38      5.58 o 
   5   4  12        5.87        5.54      3.31 o 
   6   4  12       89.59       82.16      5.96 o 
   7   4  12        5.14        5.73      1.22 o 
   8   4  12       28.83       21.68      3.96 o 
   9   4  12        0.89        2.09      4.35 o 
  10   4  12        0.03        3.62      5.15 o 
   1   5  12      327.81      338.15      4.85 o 
   2   5  12     1169.67     1175.19     11.05 o 
   3   5  12        0.72        0.17      1.98 o 
   4   5  12      234.71      248.12      7.26 o 
   5   5  12      180.11      175.56      6.55 o 
   6   5  12        3.22        3.51      3.68 o 
   7   5  12       16.03       10.95      5.33 o 
   8   5  12        0.05       -0.10      3.44 o 
   9   5  12       15.22        5.56      5.50 o 
  10   5  12       12.94        9.51      6.73 o 
   0   6  12     1406.96     1353.32     19.40 o 
   1   6  12      106.27      108.56      3.65 o 
   2   6  12      956.24      948.00      9.27 o 
   3   6  12      166.77      159.60      6.48 o 
   4   6  12      462.78      503.83     10.48 o 
   5   6  12      109.81      130.99      6.27 o 
   6   6  12      226.68      307.95      9.38 o 
   7   6  12       34.83       29.93      5.77 o 
   8   6  12        5.48        2.59      4.38 o 
   9   6  12        5.99        4.01      5.30 o 
   1   7  12        5.91        4.71      1.88 o 
   2   7  12      206.84      193.05      7.12 o 
   3   7  12       25.42       27.08      3.85 o 
   4   7  12        6.63        6.71      3.45 o 
   5   7  12        1.94        4.81      3.49 o 
   6   7  12        1.25        0.70      2.88 o 
   7   7  12        6.24       -0.10      3.31 o 
   8   7  12        7.16        3.41      4.38 o 
   9   7  12        3.08        5.09      5.06 o 
   0   8  12       21.90       24.27      3.96 o 
   1   8  12      251.14      244.69      5.78 o 
   2   8  12        1.62        3.54      1.12 o 
   3   8  12       28.92       26.72      4.39 o 
   4   8  12        1.58        0.97      3.38 o 
   5   8  12        0.15       -1.62      3.35 o 
   6   8  12        7.01        7.61      5.05 o 
   7   8  12        0.36        4.65      4.27 o 
   8   8  12        2.52        6.59      5.67 o 
   1   9  12       45.20       43.66      3.20 o 
   2   9  12      401.89      390.41      8.55 o 
   3   9  12        1.46        5.89      4.40 o 
   4   9  12       55.05       56.74      6.10 o 
   5   9  12        0.76        1.08      3.74 o 
   6   9  12        0.01        2.67      3.97 o 
   7   9  12       33.13       12.34      5.08 o 
   8   9  12        1.13        3.94      4.66 o 
   0  10  12       50.76       52.23      6.99 o 
   1  10  12       68.53       69.92      3.25 o 
   2  10  12       46.37       38.61      6.42 o 
   3  10  12        0.63        3.56      3.68 o 
   4  10  12        0.79       -0.58      3.59 o 
   5  10  12       29.04       16.64      6.28 o 
   6  10  12       12.54        6.17      4.67 o 
   7  10  12        1.29       -1.33      4.12 o 
   1  11  12       45.03       38.02     10.86 o 
   2  11  12       46.50       45.44     10.95 o 
   3  11  12        0.15       -0.21      3.26 o 
   4  11  12       96.91       98.80     14.20 o 
   5  11  12       37.36       39.00     10.77 o 
   6  11  12       10.09       10.37      5.58 o 
   0  12  12       66.24       28.96     22.37 o 
   1  12  12       14.00        6.48      4.20 o 
   2  12  12        6.60        8.70      5.79 o 
   3  12  12        9.78        2.02      3.99 o 
   4  12  12       22.44       29.55      6.82 o 
   1   1  13      577.86      596.17      6.31 o 
   2   1  13     2205.57     2259.67     20.83 o 
   3   1  13        1.40        1.37      1.06 o 
   4   1  13      287.92      312.13      5.64 o 
   5   1  13      127.10      124.58      4.01 o 
   6   1  13       26.65       15.65      3.04 o 
   7   1  13        0.13        0.42      1.58 o 
   8   1  13        2.39        2.34      2.46 o 
   9   1  13       67.42       70.52     12.59 o 
  10   1  13        0.53       -0.90      2.86 o 
   0   2  13      116.88       90.85      3.71 o 
   1   2  13        9.26       19.28      1.92 o 
   2   2  13      148.40      137.20      3.29 o 
   3   2  13       82.06       77.21      3.75 o 
   4   2  13        0.11       -0.35      1.14 o 
   5   2  13      462.58      505.23      7.58 o 
   6   2  13       83.78       72.34      4.51 o 
   7   2  13        8.31        9.60      2.58 o 
   8   2  13       12.87       11.31      3.38 o 
   9   2  13        2.51        1.21      2.52 o 
  10   2  13        6.08        6.46      3.95 o 
   1   3  13     2655.47     2366.32     19.13 o 
   2   3  13      327.94      345.57      4.94 o 
   3   3  13       85.52       82.78      3.26 o 
   4   3  13      815.41      814.54      9.80 o 
   5   3  13     1030.86     1095.37     13.35 o 
   6   3  13        6.88        9.13      1.76 o 
   7   3  13      122.05      143.10      4.56 o 
   8   3  13        0.12       -0.13      1.29 o 
   9   3  13        1.01        1.06      1.99 o 
  10   3  13       13.15       16.31      7.06 o 
   0   4  13      761.17      796.10     14.82 o 
   1   4  13     1424.34     1428.07     13.80 o 
   2   4  13       31.70       33.92      1.92 o 
   3   4  13       11.96        7.76      1.60 o 
   4   4  13       51.97       50.23      2.04 o 
   5   4  13       14.15       15.82      4.56 o 
   6   4  13       88.40       88.76      5.00 o 
   7   4  13       33.74       34.14      2.37 o 
   8   4  13        2.18        3.12      1.22 o 
   9   4  13        0.53        0.64      4.14 o 
  10   4  13        0.00        5.67      5.91 o 
   1   5  13      215.42      201.00      4.15 o 
   2   5  13      340.75      327.44      4.92 o 
   3   5  13        1.03        1.56      1.68 o 
   4   5  13       40.93       51.73      4.96 o 
   5   5  13       74.50       81.11      5.54 o 
   6   5  13       60.07       67.36      5.94 o 
   7   5  13      101.81      127.54     13.48 o 
   8   5  13       11.82        3.86      4.65 o 
   9   5  13        8.23        4.92      5.82 o 
  10   5  13        2.12        6.71      5.88 o 
   0   6  13      268.53      235.11      7.25 o 
   1   6  13      968.04      997.52     12.28 o 
   2   6  13      370.68      347.67      5.02 o 
   3   6  13       66.62       73.04      4.74 o 
   4   6  13        7.98        5.77      3.39 o 
   5   6  13       22.10       20.68      4.53 o 
   6   6  13        0.06        0.02      3.02 o 
   7   6  13        0.26        1.79      4.12 o 
   8   6  13        3.30        2.68      4.74 o 
   9   6  13       13.06        5.65      5.35 o 
   1   7  13       68.85       68.30      3.39 o 
   2   7  13      254.19      245.89      4.79 o 
   3   7  13      126.84      120.18      6.01 o 
   4   7  13      114.42      135.80      6.96 o 
   5   7  13       22.19       22.05      4.68 o 
   6   7  13       22.41       23.49      5.87 o 
   7   7  13       38.18       22.78      8.30 o 
   8   7  13        0.01        3.22      5.33 o 
   9   7  13        0.16        5.26      4.98 o 
   0   8  13     1152.49     1079.50     20.26 o 
   1   8  13       83.29       82.53      3.64 o 
   2   8  13        3.45        2.08      1.33 o 
   3   8  13      391.27      441.76      9.96 o 
   4   8  13        6.82        7.91      3.90 o 
   5   8  13       42.69       50.41      5.59 o 
   6   8  13       38.27       22.69      9.74 o 
   7   8  13        2.01        1.77      3.64 o 
   8   8  13        1.00        0.23      3.50 o 
   1   9  13      229.38      226.57      6.98 o 
   2   9  13       13.29       20.11      4.99 o 
   3   9  13        1.03       -1.24      3.41 o 
   4   9  13       16.54       12.71      4.85 o 
   5   9  13       48.05       67.40      9.44 o 
   6   9  13        2.13       -1.98      3.74 o 
   7   9  13        8.88        7.74      4.73 o 
   0  10  13        0.07        1.22      2.18 o 
   1  10  13        1.69        0.90      1.51 o 
   2  10  13        0.58        4.85      3.61 o 
   3  10  13       23.12       26.15      5.79 o 
   4  10  13        9.20        8.37      4.56 o 
   5  10  13        2.73        3.93      4.47 o 
   6  10  13       12.08        6.37      4.74 o 
   1  11  13        4.03        3.96      3.27 o 
   2  11  13        5.59        1.95      3.20 o 
   3  11  13       22.37       16.78      5.34 o 
   4  11  13        0.63       -0.03      3.60 o 
   5  11  13        0.96       -1.22      4.05 o 
   0  12  13        0.95        6.02      8.50 o 
   1  12  13        0.62        2.69      3.74 o 
   2  12  13        3.09        5.42      3.99 o 
   3  12  13       90.88       90.09      9.33 o 
   0   0  14     1130.35     1089.58     19.03 o 
   1   0  14       79.32       88.89      4.27 o 
   2   0  14      263.08      236.17      5.96 o 
   3   0  14     3465.75     3506.73     44.79 o 
   4   0  14      134.09      124.15      4.76 o 
   5   0  14       18.86       16.12      3.98 o 
   6   0  14       86.13       94.17      8.36 o 
   7   0  14       33.70       27.54      5.85 o 
   8   0  14       44.46       51.87     13.15 o 
   9   0  14        3.51        0.38      3.27 o 
  10   0  14       35.32       12.65      7.49 o 
   1   1  14      798.83      727.50      7.55 o 
   2   1  14      127.84      124.89      3.70 o 
   3   1  14       31.45       32.34      3.01 o 
   4   1  14      227.94      224.08      4.98 o 
   5   1  14      115.15      124.60      4.46 o 
   6   1  14       55.65       57.22      3.92 o 
   7   1  14      200.10      219.64      6.90 o 
   8   1  14        0.00        0.54      2.16 o 
   9   1  14       10.61        5.91      3.32 o 
  10   1  14       15.69        5.36      3.80 o 
   0   2  14      202.84      222.86      5.55 o 
   1   2  14      181.72      159.57      3.95 o 
   2   2  14      269.19      245.31      5.12 o 
   3   2  14      269.31      216.34      4.66 o 
   4   2  14      389.28      385.44      5.81 o 
   5   2  14      209.61      225.88      5.58 o 
   6   2  14       10.85       10.71      2.55 o 
   7   2  14       44.05       40.50      3.70 o 
   8   2  14       10.80        7.39      3.14 o 
   9   2  14       11.93       11.09      3.67 o 
  10   2  14        1.60        1.07      4.23 o 
   1   3  14       27.28       24.50      1.87 o 
   2   3  14      194.37      186.05      3.89 o 
   3   3  14      469.34      517.99      6.93 o 
   4   3  14       22.24       19.81      2.11 o 
   5   3  14       36.35       47.38      3.01 o 
   6   3  14       30.53       40.58      2.69 o 
   7   3  14       38.97       37.77      4.25 o 
   8   3  14       94.67      113.91      4.76 o 
   9   3  14        2.26        1.14      3.26 o 
  10   3  14        1.53        1.58      5.33 o 
   0   4  14       98.14      126.51      6.39 o 
   1   4  14       72.77       71.40      2.79 o 
   2   4  14       83.10       74.49      2.60 o 
   3   4  14      839.89      769.39      9.36 o 
   4   4  14      404.67      424.77      8.40 o 
   5   4  14       54.88       43.73      1.97 o 
   6   4  14       78.79       66.98      2.87 o 
   7   4  14        8.40        7.07      1.66 o 
   8   4  14        2.85        2.11      2.45 o 
   9   4  14        0.96       -0.31      4.12 o 
  10   4  14        7.37        4.42      5.61 o 
   1   5  14     2065.57     2018.31     20.19 o 
   2   5  14       22.71       22.85      1.87 o 
   3   5  14      425.62      453.62      6.73 o 
   4   5  14       22.41       21.42      3.87 o 
   5   5  14        0.13        0.04      2.45 o 
   6   5  14       12.31       10.76      4.46 o 
   7   5  14      143.54      182.02      8.92 o 
   8   5  14       13.96        2.98      4.75 o 
   9   5  14        0.85       -0.28      4.00 o 
   0   6  14      555.73      564.33     11.44 o 
   1   6  14       53.70       54.42      3.81 o 
   2   6  14      131.31      139.13      3.38 o 
   3   6  14      366.78      371.23      8.52 o 
   4   6  14       70.96       73.34      5.96 o 
   5   6  14      176.04      185.97      7.70 o 
   6   6  14      105.18      138.75      7.65 o 
   7   6  14        3.49        0.87      3.48 o 
   8   6  14        0.04        3.26      4.66 o 
   9   6  14       18.75       16.30      8.74 o 
   1   7  14       80.62       77.66      4.09 o 
   2   7  14      151.44      132.30      3.08 o 
   3   7  14       61.98       70.70      5.30 o 
   4   7  14       43.91       55.66      5.71 o 
   5   7  14      175.64      212.95      9.40 o 
   6   7  14       33.77       20.58      6.54 o 
   7   7  14        2.05        4.17      4.23 o 
   8   7  14        0.02        3.14      5.01 o 
   9   7  14        0.02        6.36      7.50 o 
   0   8  14      801.56      758.16     22.26 o 
   1   8  14        4.31        3.77      1.87 o 
   2   8  14       50.21       38.70      2.61 o 
   3   8  14       28.99       37.29      4.96 o 
   4   8  14       49.56       51.07      5.82 o 
   5   8  14       15.78        8.37      4.27 o 
   6   8  14        0.30       -0.67      3.33 o 
   7   8  14        0.21        1.55      3.97 o 
   8   8  14        5.33        5.63      4.78 o 
   1   9  14       88.02       79.56      3.72 o 
   2   9  14        1.96        3.48      3.43 o 
   3   9  14       13.20       10.08      4.44 o 
   4   9  14        3.00        1.72      4.08 o 
   5   9  14       16.21        9.90      5.02 o 
   6   9  14        7.05        5.31      4.72 o 
   7   9  14        0.31       -3.52      4.87 o 
   0  10  14       10.67        6.89      2.79 o 
   1  10  14       18.19       22.15      3.74 o 
   2  10  14       52.29       41.78      7.88 o 
   3  10  14      123.83      149.12      8.21 o 
   4  10  14       10.51        8.71      5.80 o 
   5  10  14       34.87       13.43      6.21 o 
   6  10  14       14.89        6.49      4.86 o 
   1  11  14       95.99       97.19      9.92 o 
   2  11  14       27.38       26.48      7.94 o 
   3  11  14       21.03       16.45      6.42 o 
   4  11  14        2.34       -0.13      3.91 o 
   5  11  14       58.09       60.88     16.66 o 
   0  12  14        5.24        0.58      7.18 o 
   1  12  14       67.37       58.24     13.33 o 
   2  12  14        5.19        1.43      3.53 o 
   3  12  14       28.23       22.27      7.34 o 
   1   1  15      188.98      190.35      3.92 o 
   2   1  15      820.91      761.04     14.42 o 
   3   1  15      182.23      190.30      5.15 o 
   4   1  15        5.41        4.07      1.71 o 
   5   1  15       52.71       46.20      3.95 o 
   6   1  15       48.61       55.91      4.35 o 
   7   1  15        6.66        1.93      2.47 o 
   8   1  15       12.86        5.70      2.84 o 
   9   1  15        4.30        1.13      2.64 o 
  10   1  15       13.08        8.97      3.83 o 
   0   2  15      809.80      751.65     12.41 o 
   1   2  15     1836.60     1734.10     21.85 o 
   2   2  15        9.76        6.26      1.55 o 
   3   2  15      515.16      597.97      8.02 o 
   4   2  15       72.13       76.78      3.21 o 
   5   2  15      268.32      286.31      5.67 o 
   6   2  15      305.87      338.84      6.67 o 
   7   2  15       12.56       15.64      3.01 o 
   8   2  15        0.85        2.93      2.46 o 
   9   2  15       62.65       48.92     10.29 o 
  10   2  15        8.07       10.50      5.47 o 
   1   3  15      198.20      147.95      3.73 o 
   2   3  15      550.76      545.62      7.22 o 
   3   3  15      254.62      243.51      5.12 o 
   4   3  15      425.41      432.49      6.56 o 
   5   3  15      163.23      157.07      5.27 o 
   6   3  15      105.87      108.98      4.06 o 
   7   3  15       18.41       21.59      3.18 o 
   8   3  15       13.53        4.67      2.24 o 
   9   3  15        0.52       -0.15      2.71 o 
  10   3  15        7.33        6.95      6.48 o 
   0   4  15      536.63      526.05     12.82 o 
   1   4  15       21.99       21.67      2.08 o 
   2   4  15       16.82       11.17      2.13 o 
   3   4  15     2270.68     2171.80     21.55 o 
   4   4  15      108.02      114.04      2.98 o 
   5   4  15        3.08        4.46      1.03 o 
   6   4  15       48.13       40.03      1.39 o 
   7   4  15       39.68       32.63      4.84 o 
   8   4  15        1.56        0.98      4.03 o 
   9   4  15        8.47        9.16      5.60 o 
  10   4  15        4.79        2.29      5.36 o 
   1   5  15       22.98       26.32      2.51 o 
   2   5  15      318.85      343.87      5.17 o 
   3   5  15       45.74       45.03      2.02 o 
   4   5  15      242.76      290.25      7.85 o 
   5   5  15      193.90      197.32      7.72 o 
   6   5  15       23.67       20.92      5.58 o 
   7   5  15        0.88        0.72      3.46 o 
   8   5  15       47.63       37.99     16.94 o 
   9   5  15        0.05       10.09      6.25 o 
   0   6  15      310.04      305.42      8.77 o 
   1   6  15       12.16        7.55      1.99 o 
   2   6  15       35.01       36.38      2.40 o 
   3   6  15        4.93        3.68      1.97 o 
   4   6  15       65.38       80.64      6.07 o 
   5   6  15        0.08       -1.51      3.10 o 
   6   6  15        1.04        0.83      3.64 o 
   7   6  15       12.49        8.54      5.31 o 
   8   6  15        1.11       -3.55      4.44 o 
   9   6  15        7.70       -1.15      4.60 o 
   1   7  15      270.52      262.53      6.42 o 
   2   7  15      245.57      225.03      4.16 o 
   3   7  15        6.72        5.84      3.45 o 
   4   7  15      365.32      380.24     10.03 o 
   5   7  15       79.61       83.18      7.86 o 
   6   7  15        3.67        2.69      4.79 o 
   7   7  15       25.21       17.18      7.64 o 
   8   7  15       19.31       16.94      6.79 o 
   0   8  15      178.78      173.58     11.72 o 
   1   8  15        2.73        0.25      1.41 o 
   2   8  15        5.90        6.13      1.17 o 
   3   8  15      201.29      231.68      8.51 o 
   4   8  15        1.57       -2.58      3.54 o 
   5   8  15       31.38       22.96      5.26 o 
   6   8  15       17.25       15.36      5.76 o 
   7   8  15        0.11       -0.54      3.53 o 
   8   8  15       13.61        9.10      5.55 o 
   1   9  15      179.94      202.24      5.02 o 
   2   9  15      237.77      276.61      9.08 o 
   3   9  15       26.44       35.81      6.36 o 
   4   9  15       16.62       12.80      4.90 o 
   5   9  15        0.37       -1.09      3.58 o 
   6   9  15        3.19       -3.25      4.55 o 
   7   9  15       59.74       74.13     17.00 o 
   0  10  15        6.23        6.63      3.15 o 
   1  10  15        5.28        2.33      3.59 o 
   2  10  15       14.68       17.61      5.03 o 
   3  10  15       66.13       82.07      9.24 o 
   4  10  15        8.40        7.12      5.12 o 
   5  10  15        0.16        0.54      3.77 o 
   6  10  15       15.47       11.55      5.75 o 
   1  11  15       11.28        6.19      3.92 o 
   2  11  15        0.63        1.03      3.52 o 
   3  11  15        0.36        0.90      3.85 o 
   4  11  15       12.02        3.73      4.95 o 
   0  12  15        5.58       -4.49      9.26 o 
   1  12  15        0.58       -0.19      4.63 o 
   2  12  15       18.77        9.63      4.96 o 
   0   0  16      880.68      830.70     16.75 o 
   1   0  16       21.39       16.18      2.97 o 
   2   0  16      447.79      369.89      8.08 o 
   3   0  16       33.31       35.70      4.88 o 
   4   0  16       73.15       56.53      4.97 o 
   5   0  16        5.13        8.25      3.60 o 
   6   0  16       50.25       67.17     10.32 o 
   7   0  16        0.14       -2.35      3.71 o 
   8   0  16       13.21        1.29      3.48 o 
   9   0  16        4.24        0.54      4.81 o 
  10   0  16        3.63        1.81      4.32 o 
   1   1  16      745.80      723.69      8.22 o 
   2   1  16      787.30      750.78      9.15 o 
   3   1  16      134.82      125.79      4.90 o 
   4   1  16     1644.32     1712.07     20.50 o 
   5   1  16       22.07       24.48      2.99 o 
   6   1  16       23.18       17.83      3.15 o 
   7   1  16       34.92       38.09      6.18 o 
   8   1  16       52.00       39.10      9.75 o 
   9   1  16        1.00        1.82      3.12 o 
  10   1  16       16.87       10.62      4.06 o 
   0   2  16      149.70      135.85      5.33 o 
   1   2  16        0.02       -0.35      1.26 o 
   2   2  16      181.98      151.88      4.33 o 
   3   2  16        5.99       10.06      2.31 o 
   4   2  16       60.50       51.32      3.27 o 
   5   2  16       27.40       23.18      3.11 o 
   6   2  16        3.94        3.48      2.66 o 
   7   2  16        1.14        0.14      2.18 o 
   8   2  16        0.06        0.11      2.24 o 
   9   2  16        0.93        2.09      2.76 o 
  10   2  16        1.40        1.00      4.37 o 
   1   3  16      145.10      166.43      4.24 o 
   2   3  16      366.05      394.56      6.06 o 
   3   3  16      537.59      534.93      7.49 o 
   4   3  16      503.30      525.86      7.29 o 
   5   3  16      213.60      210.99      5.35 o 
   6   3  16       14.16       11.09      2.27 o 
   7   3  16        8.94        6.49      2.21 o 
   8   3  16        0.12        0.64      1.81 o 
   9   3  16        0.08        1.95      4.61 o 
  10   3  16        0.78       -2.36      5.34 o 
   0   4  16     1997.42     2020.89     33.15 o 
   1   4  16      317.56      296.61      5.24 o 
   2   4  16        8.30        4.27      1.77 o 
   3   4  16      351.99      330.59      6.32 o 
   4   4  16      131.06      132.61      3.62 o 
   5   4  16       53.42       63.39      2.85 o 
   6   4  16       10.96        6.13      1.53 o 
   7   4  16        7.84        5.28      4.28 o 
   8   4  16        3.48        1.17      4.35 o 
   9   4  16        4.86       14.51      6.81 o 
   1   5  16        8.08        9.03      2.16 o 
   2   5  16     1455.07     1579.89     16.40 o 
   3   5  16      228.30      197.03      4.37 o 
   4   5  16        2.49        3.86      3.38 o 
   5   5  16      137.39      134.57      6.86 o 
   6   5  16       39.99       32.86      5.89 o 
   7   5  16        3.82        1.41      3.90 o 
   8   5  16        2.51        0.96      4.05 o 
   9   5  16        0.92        2.48      4.66 o 
   0   6  16       11.59       16.20      4.39 o 
   1   6  16      605.45      606.63      8.60 o 
   2   6  16      105.72       91.96      3.04 o 
   3   6  16        7.07        7.48      1.87 o 
   4   6  16       88.49       85.77      6.14 o 
   5   6  16        4.70        6.76      4.09 o 
   6   6  16      203.06      274.10     10.04 o 
   7   6  16       11.76        8.71      4.82 o 
   8   6  16        7.06        6.63      5.51 o 
   9   6  16        0.16        7.26      8.28 o 
   1   7  16       45.09       41.27      3.10 o 
   2   7  16       17.26       15.79      2.26 o 
   3   7  16        4.68        7.61      3.69 o 
   4   7  16      372.90      430.55     11.06 o 
   5   7  16       39.12       47.31      6.52 o 
   6   7  16       25.30       11.33      5.03 o 
   7   7  16        0.77        4.20      4.48 o 
   8   7  16        2.18        0.05      4.25 o 
   0   8  16       29.10       24.24      4.47 o 
   1   8  16        4.65        1.95      1.92 o 
   2   8  16       43.86       30.69      2.60 o 
   3   8  16       29.32       27.00      4.92 o 
   4   8  16       17.92       19.54      5.15 o 
   5   8  16       32.56       25.05      5.56 o 
   6   8  16       50.18       35.74      9.41 o 
   7   8  16        8.09        4.93      4.95 o 
   1   9  16        2.95        0.69      2.32 o 
   2   9  16        0.56        0.53      2.97 o 
   3   9  16       11.51       14.13      5.18 o 
   4   9  16        0.43        2.85      3.81 o 
   5   9  16        1.53        4.29      4.74 o 
   6   9  16       12.81        9.27      5.70 o 
   0  10  16      176.19      164.83      8.20 o 
   1  10  16       22.21       14.16      4.07 o 
   2  10  16       55.00       42.45     10.91 o 
   3  10  16        8.43        5.13      4.93 o 
   4  10  16       22.31       15.94      6.68 o 
   5  10  16       30.72       13.13      6.44 o 
   1  11  16       14.06        7.55      3.77 o 
   2  11  16       11.60        8.13      5.54 o 
   3  11  16        0.97        2.26      4.63 o 
   4  11  16       81.53       77.92     19.92 o 
   0  12  16      181.24      294.86     34.34 o 
   1  12  16        1.56        1.33      5.92 o 
   1   1  17       28.39       36.43      3.06 o 
   2   1  17      276.10      265.44      5.40 o 
   3   1  17      365.28      371.16      7.42 o 
   4   1  17      268.81      261.41      7.24 o 
   5   1  17      624.45      690.45     10.93 o 
   6   1  17       10.04       10.44      2.79 o 
   7   1  17      163.93      183.78      6.91 o 
   8   1  17       18.02        4.63      3.14 o 
   9   1  17        3.50        0.07      2.49 o 
  10   1  17        2.25        0.17      3.89 o 
   0   2  17     1254.59     1167.43     16.27 o 
   1   2  17      667.49      669.35      8.28 o 
   2   2  17      913.50      896.86     12.01 o 
   3   2  17      264.59      267.74      5.90 o 
   4   2  17      255.79      267.37      6.03 o 
   5   2  17       58.23       64.50      4.16 o 
   6   2  17      266.42      304.99      7.05 o 
   7   2  17       11.79        6.82      3.07 o 
   8   2  17       17.19       13.36      4.03 o 
   9   2  17       14.35       12.44      5.45 o 
   1   3  17       11.13        7.43      2.04 o 
   2   3  17      583.48      609.19      8.31 o 
   3   3  17       50.06       57.83      3.92 o 
   4   3  17       34.71       38.21      2.81 o 
   5   3  17        2.16        4.03      1.88 o 
   6   3  17       18.35       16.52      2.49 o 
   7   3  17       30.67       22.71      5.70 o 
   8   3  17        0.07        0.84      2.64 o 
   9   3  17        0.04        0.85      3.90 o 
   0   4  17     1361.34     1381.12     26.51 o 
   1   4  17      232.16      239.88      4.96 o 
   2   4  17       61.96       67.42      3.13 o 
   3   4  17      388.77      390.20      7.15 o 
   4   4  17       76.81       87.77      3.12 o 
   5   4  17       92.39       77.17      6.39 o 
   6   4  17       88.01      104.47      5.75 o 
   7   4  17        0.20        0.15      4.18 o 
   8   4  17       10.42        8.29      5.66 o 
   9   4  17        0.06       -0.58      4.13 o 
   1   5  17      269.95      265.22      5.38 o 
   2   5  17      110.97      103.29      3.49 o 
   3   5  17      427.17      473.33      7.60 o 
   4   5  17        8.79        9.59      0.86 o 
   5   5  17        4.82        9.25      4.62 o 
   6   5  17        5.47        4.57      4.24 o 
   7   5  17        4.85        7.78      5.02 o 
   8   5  17        3.31       -2.36      4.50 o 
   9   5  17        5.95        4.08      5.28 o 
   0   6  17      231.77      254.98      8.17 o 
   1   6  17      100.17      117.27      5.69 o 
   2   6  17       20.05       18.51      2.29 o 
   3   6  17       44.46       47.49      2.58 o 
   4   6  17        4.97        5.74      3.90 o 
   5   6  17       58.64       45.40      6.02 o 
   6   6  17        0.87        1.69      3.82 o 
   7   6  17        6.63       -3.37      4.41 o 
   8   6  17        0.29        8.35      5.62 o 
   1   7  17       21.31       14.41      2.35 o 
   2   7  17       74.63       75.97      3.66 o 
   3   7  17      299.17      338.57      9.89 o 
   4   7  17      300.83      352.67     10.26 o 
   5   7  17      115.28      141.23      9.40 o 
   6   7  17        6.24        4.38      4.88 o 
   7   7  17       29.62       31.31      8.94 o 
   8   7  17       14.87       12.43      6.19 o 
   0   8  17       90.41      105.25      6.95 o 
   1   8  17       81.55       88.05      5.10 o 
   2   8  17       92.78       82.69      3.81 o 
   3   8  17        5.05        5.78      3.80 o 
   4   8  17        0.08        0.63      3.63 o 
   5   8  17        0.40        9.51      4.84 o 
   6   8  17       40.23       30.79      8.50 o 
   7   8  17        2.13        3.47      4.77 o 
   1   9  17       53.98       68.91      4.13 o 
   2   9  17      142.85      163.82      8.38 o 
   3   9  17      139.30      167.91      8.28 o 
   4   9  17       25.71       24.19      5.63 o 
   5   9  17       27.84       20.21      6.67 o 
   6   9  17        0.32        3.20      4.61 o 
   0  10  17       56.06       64.76      7.32 o 
   1  10  17       23.18       17.20      4.87 o 
   2  10  17       15.36       12.90      4.67 o 
   3  10  17        7.37        2.16      5.22 o 
   4  10  17       37.13       20.63      8.83 o 
   5  10  17        2.58        5.64      4.80 o 
   1  11  17       10.65        8.28      4.27 o 
   2  11  17        0.05        0.60      2.72 o 
   3  11  17        9.17        5.54      5.74 o 
   0   0  18     1657.43     1633.91     31.62 o 
   1   0  18      229.40      242.61      6.50 o 
   2   0  18      337.21      333.03      8.78 o 
   3   0  18      322.22      303.93     10.29 o 
   4   0  18        3.61        3.84      3.34 o 
   5   0  18      324.30      348.85      9.34 o 
   6   0  18      501.40      545.51     27.82 o 
   7   0  18       16.28        5.80      4.02 o 
   8   0  18       35.26        9.80      6.89 o 
   9   0  18       11.77        1.53      3.81 o 
   1   1  18      235.49      222.27      5.04 o 
   2   1  18      441.15      453.52      7.29 o 
   3   1  18      163.99      161.44      7.66 o 
   4   1  18        2.87        0.26      1.95 o 
   5   1  18      344.11      371.97      8.25 o 
   6   1  18       26.90       18.91      4.58 o 
   7   1  18       40.69       28.56      8.95 o 
   8   1  18        4.08        1.89      2.94 o 
   9   1  18        0.04        1.15      2.81 o 
   0   2  18        0.67        2.45      2.56 o 
   1   2  18       60.74       52.82      3.18 o 
   2   2  18      222.20      205.92      5.57 o 
   3   2  18      148.94      162.89      5.49 o 
   4   2  18      212.65      234.33      5.87 o 
   5   2  18       74.20       92.27      4.49 o 
   6   2  18        4.14        4.19      2.62 o 
   7   2  18        0.00       -1.20      2.40 o 
   8   2  18        0.82       -1.08      2.81 o 
   9   2  18       11.88        2.86      4.51 o 
   1   3  18      241.63      224.29      5.97 o 
   2   3  18      419.63      413.97      7.20 o 
   3   3  18      468.31      462.46      8.14 o 
   4   3  18        7.13        7.94      2.63 o 
   5   3  18        8.30       10.35      2.86 o 
   6   3  18        8.57        8.77      2.74 o 
   7   3  18        2.38        1.04      2.32 o 
   8   3  18        0.82        1.16      4.86 o 
   9   3  18        0.45        0.01      3.91 o 
   0   4  18      165.52      179.52      7.88 o 
   1   4  18      768.72      753.01     10.04 o 
   2   4  18       89.48       96.47      3.65 o 
   3   4  18      131.29      141.85      5.19 o 
   4   4  18       25.84       27.35      2.35 o 
   5   4  18       10.08       14.25      1.89 o 
   6   4  18        2.08        0.10      1.67 o 
   7   4  18        0.36        0.71      3.74 o 
   8   4  18        3.39        6.18      5.02 o 
   9   4  18        0.18       -1.31      4.67 o 
   1   5  18      507.56      526.60      8.29 o 
   2   5  18       27.50       30.65      2.94 o 
   3   5  18       55.41       53.64      2.95 o 
   4   5  18      303.85      309.91      6.71 o 
   5   5  18       59.74       74.95      6.99 o 
   6   5  18        0.52        1.37      3.86 o 
   7   5  18        0.31        8.39      5.53 o 
   8   5  18        5.34        6.35      5.56 o 
   0   6  18       65.01       59.92      5.68 o 
   1   6  18      139.35      148.87      4.58 o 
   2   6  18      304.24      321.15      6.33 o 
   3   6  18       86.59       91.88      3.87 o 
   4   6  18       96.54      121.82      7.10 o 
   5   6  18      135.92      184.03      9.91 o 
   6   6  18       24.29       23.97      7.16 o 
   7   6  18       13.35        9.19      5.75 o 
   8   6  18        4.94        8.15      5.74 o 
   1   7  18       89.01      101.41      4.29 o 
   2   7  18       43.42       46.83      3.50 o 
   3   7  18        0.02       -1.05      3.25 o 
   4   7  18       12.84        9.00      4.99 o 
   5   7  18       19.54       20.29      5.63 o 
   6   7  18       60.20       49.69     12.35 o 
   7   7  18       25.67       19.27      6.75 o 
   0   8  18       28.76       24.29      4.89 o 
   1   8  18       57.23       56.45      3.42 o 
   2   8  18        3.45        3.08      1.40 o 
   3   8  18        3.71       -0.36      3.32 o 
   4   8  18        0.82        3.47      3.97 o 
   5   8  18       59.99       61.90     10.37 o 
   6   8  18        4.42        5.85      5.50 o 
   7   8  18        7.05        2.49      5.40 o 
   1   9  18       11.08        6.83      3.29 o 
   2   9  18        0.87       -3.40      3.75 o 
   3   9  18        2.01        1.08      3.91 o 
   4   9  18       27.49       16.61      5.77 o 
   5   9  18        8.02        0.61      4.44 o 
   6   9  18       23.81       30.58      8.08 o 
   0  10  18       52.40       49.77     14.72 o 
   1  10  18       46.36       39.70      7.70 o 
   2  10  18        2.67        2.24      4.04 o 
   3  10  18       95.80      120.13     17.22 o 
   4  10  18        0.02        1.74      4.38 o 
   1  11  18       11.45        6.68      7.55 o 
   2  11  18      113.70      162.66      8.74 o 
   1   1  19       56.39       51.77      3.32 o 
   2   1  19        1.13        1.50      1.85 o 
   3   1  19      643.35      640.19     10.32 o 
   4   1  19      310.01      335.73      8.07 o 
   5   1  19       33.66       32.68      3.35 o 
   6   1  19        0.82       -0.28      1.83 o 
   7   1  19       67.39       62.84     12.34 o 
   8   1  19       57.24        1.04      3.62 o 
   9   1  19        2.41        4.11      3.56 o 
   0   2  19      167.01      181.83      6.64 o 
   1   2  19       24.00       24.94      2.83 o 
   2   2  19        9.53        9.68      2.27 o 
   3   2  19      421.16      456.46     10.03 o 
   4   2  19       40.05       37.36      3.60 o 
   5   2  19       83.83       99.14      4.54 o 
   6   2  19       17.85       15.28      4.23 o 
   7   2  19        3.64        0.68      2.25 o 
   8   2  19        0.66       -0.83      2.03 o 
   9   2  19        0.68        0.46      3.66 o 
   1   3  19     1660.59     1708.81     19.54 o 
   2   3  19      216.54      229.54      5.97 o 
   3   3  19      216.11      236.63      6.28 o 
   4   3  19        9.66        9.83      2.53 o 
   5   3  19      146.19      164.39      5.07 o 
   6   3  19        1.88       -0.07      1.78 o 
   7   3  19        9.83        5.46      3.27 o 
   8   3  19        0.37        0.14      4.33 o 
   9   3  19        5.56        1.38      4.52 o 
   0   4  19       99.36      100.49      6.64 o 
   1   4  19      937.51      964.53     13.57 o 
   2   4  19        1.16        1.50      1.93 o 
   3   4  19       27.78       28.64      3.50 o 
   4   4  19       91.88       84.53      3.34 o 
   5   4  19       26.66       29.49      2.28 o 
   6   4  19        3.61        3.19      4.39 o 
   7   4  19        3.18        1.19      4.30 o 
   8   4  19        0.02        1.61      4.34 o 
   1   5  19        8.28        4.65      2.26 o 
   2   5  19       63.53       53.98      3.23 o 
   3   5  19      155.85      164.49      4.71 o 
   4   5  19       37.91       39.55      2.74 o 
   5   5  19       77.20       81.57      7.24 o 
   6   5  19       15.42       12.89      5.21 o 
   7   5  19        6.94        2.28      4.43 o 
   8   5  19        0.02       -1.17      4.30 o 
   0   6  19        0.68        0.33      2.71 o 
   1   6  19       85.79       86.17      4.23 o 
   2   6  19       65.26       72.97      4.09 o 
   3   6  19       69.35       72.07      3.29 o 
   4   6  19       12.88       14.79      4.63 o 
   5   6  19        1.47        4.10      4.76 o 
   6   6  19       11.15        4.70      4.83 o 
   7   6  19        0.46        1.58      4.86 o 
   8   6  19        0.40        1.23      4.92 o 
   1   7  19       68.16       71.33      4.02 o 
   2   7  19       24.81       27.47      2.40 o 
   3   7  19       37.79       25.49      3.15 o 
   4   7  19        9.87        9.76      4.72 o 
   5   7  19        7.63        8.31      6.00 o 
   6   7  19        0.70        4.75      4.90 o 
   7   7  19       35.35       22.49      8.03 o 
   0   8  19       21.85       12.45      4.97 o 
   1   8  19       42.54       54.65      3.55 o 
   2   8  19        1.62        1.25      3.41 o 
   3   8  19      113.85      145.64      8.16 o 
   4   8  19        6.08        9.87      4.92 o 
   5   8  19       67.29       39.18     12.10 o 
   6   8  19       19.18       20.79      6.34 o 
   1   9  19      105.22      130.84      8.38 o 
   2   9  19        2.98        8.60      5.07 o 
   3   9  19        1.34        3.61      4.50 o 
   4   9  19       22.76       12.61      6.16 o 
   5   9  19       89.74      140.86     10.02 o 
   0  10  19       29.86       58.07     16.14 o 
   1  10  19       58.76       61.15      7.77 o 
   2  10  19        1.18        5.15      5.01 o 
   3  10  19        1.60        0.59      3.95 o 
   4  10  19        8.33       10.46      5.55 o 
   1  11  19        8.92       12.72      8.66 o 
   0   0  20       71.63       49.67      7.87 o 
   1   0  20       76.64       88.44      5.77 o 
   2   0  20        5.63        2.77      2.86 o 
   3   0  20       97.86      110.84      7.01 o 
   4   0  20       26.94       30.46      5.43 o 
   5   0  20      726.99      806.45     19.50 o 
   6   0  20       22.83       20.08      5.51 o 
   7   0  20        9.14        3.73      3.85 o 
   8   0  20       34.88       11.73      8.66 o 
   9   0  20       79.25       71.17     24.06 o 
   1   1  20      164.12      177.18      4.78 o 
   2   1  20       17.56       15.43      2.70 o 
   3   1  20        9.55       11.12      3.24 o 
   4   1  20        5.69        3.52      2.90 o 
   5   1  20       12.17       16.26      3.73 o 
   6   1  20       22.50        9.24      3.64 o 
   7   1  20        2.60        0.22      1.72 o 
   8   1  20       17.81        5.50      3.75 o 
   9   1  20        6.97        1.90      4.31 o 
   0   2  20       57.83       39.80      4.31 o 
   1   2  20      907.20      923.47     11.58 o 
   2   2  20      180.63      166.34      6.44 o 
   3   2  20      570.07      573.04     11.30 o 
   4   2  20       20.44       20.42      3.28 o 
   5   2  20       56.27       55.79      4.28 o 
   6   2  20       26.94       15.80      5.64 o 
   7   2  20        9.09        1.62      2.84 o 
   8   2  20        3.72        1.01      3.85 o 
   9   2  20        1.73       -3.22      5.32 o 
   1   3  20       15.35       17.58      2.88 o 
   2   3  20        7.17        7.42      2.50 o 
   3   3  20        0.28        1.25      1.93 o 
   4   3  20        1.28        1.93      2.09 o 
   5   3  20        0.34        0.93      2.33 o 
   6   3  20       33.65       14.27      4.85 o 
   7   3  20        0.07        0.08      3.35 o 
   8   3  20       13.07        8.14      5.54 o 
   0   4  20       18.23       19.11      4.01 o 
   1   4  20      532.18      575.58     10.82 o 
   2   4  20       90.92       95.71      4.14 o 
   3   4  20      128.30      136.42      5.37 o 
   4   4  20       35.86       34.93      2.90 o 
   5   4  20        1.92        3.47      2.31 o 
   6   4  20        0.00        0.48      3.51 o 
   7   4  20        0.05       -4.32      5.15 o 
   8   4  20        0.22        5.60      5.11 o 
   1   5  20      314.79      298.07      6.56 o 
   2   5  20       63.21       66.04      3.83 o 
   3   5  20       43.05       45.34      3.71 o 
   4   5  20        7.75        8.72      1.76 o 
   5   5  20      196.36      240.66      9.74 o 
   6   5  20        1.53        4.37      5.08 o 
   7   5  20        9.50        9.25      5.50 o 
   8   5  20        0.00        0.69      3.92 o 
   0   6  20        0.47        0.16      3.64 o 
   1   6  20       35.63       37.40      3.17 o 
   2   6  20       26.60       26.37      2.99 o 
   3   6  20      192.44      214.37      6.87 o 
   4   6  20        0.33       -3.08      3.95 o 
   5   6  20       69.42       62.95      7.57 o 
   6   6  20       12.72       10.72      5.44 o 
   7   6  20        3.83        2.97      4.59 o 
   1   7  20       29.05       26.60      3.15 o 
   2   7  20       14.36       13.59      2.50 o 
   3   7  20        0.25       -0.11      2.94 o 
   4   7  20        1.05       -0.25      3.12 o 
   5   7  20        0.53       -1.07      3.95 o 
   6   7  20        3.24        4.91      4.84 o 
   0   8  20       21.47       24.77      4.95 o 
   1   8  20        0.60       -0.58      2.13 o 
   2   8  20        4.16        4.77      4.56 o 
   3   8  20       51.18       60.49      6.79 o 
   4   8  20        1.59        1.74      4.50 o 
   5   8  20        9.97        3.63      5.76 o 
   6   8  20        2.38        4.49      5.51 o 
   1   9  20       20.84       21.95      5.32 o 
   2   9  20        8.16       14.58      4.86 o 
   3   9  20       41.55       40.93      7.97 o 
   4   9  20        0.92       -1.63      4.26 o 
   5   9  20       18.07       34.60     15.78 o 
   0  10  20       46.56       61.63     16.95 o 
   1  10  20       44.25       45.10      6.66 o 
   2  10  20        5.12       -0.59      3.34 o 
   3  10  20       43.92       33.88      8.97 o 
   1   1  21      134.30      128.13      4.30 o 
   2   1  21       20.01       16.83      3.01 o 
   3   1  21      326.19      335.12      7.66 o 
   4   1  21       95.34       93.67      6.37 o 
   5   1  21       15.03        8.81      2.91 o 
   6   1  21        2.91        3.43      3.32 o 
   7   1  21      145.67      150.56      6.53 o 
   8   1  21        7.03        4.19      3.45 o 
   0   2  21      223.52      216.88      7.73 o 
   1   2  21        9.09        7.66      2.49 o 
   2   2  21       24.96       28.99      3.34 o 
   3   2  21       98.77      118.59      6.38 o 
   4   2  21        0.23        1.51      2.86 o 
   5   2  21        5.85        2.63      2.39 o 
   6   2  21       34.73       34.23      7.99 o 
   7   2  21       13.37        5.87      3.38 o 
   8   2  21        0.07        1.74      4.64 o 
   1   3  21      709.19      748.63     10.61 o 
   2   3  21      269.94      283.91      7.77 o 
   3   3  21      213.01      227.37      6.72 o 
   4   3  21      127.23      139.82      5.76 o 
   5   3  21       20.59       18.84      2.89 o 
   6   3  21        0.26        1.37      2.38 o 
   7   3  21        2.46        0.29      3.36 o 
   8   3  21        5.53        2.13      5.28 o 
   0   4  21       76.18       79.11      5.45 o 
   1   4  21       64.83       63.25      4.40 o 
   2   4  21       29.81       35.74      3.57 o 
   3   4  21      398.77      405.77      9.05 o 
   4   4  21       22.13       17.68      2.84 o 
   5   4  21        8.01        8.90      2.63 o 
   6   4  21        0.02        1.11      3.52 o 
   7   4  21       13.46        6.36      5.11 o 
   8   4  21        4.24        3.15      5.10 o 
   1   5  21        0.24        0.81      2.02 o 
   2   5  21       65.17       66.53      4.56 o 
   3   5  21        2.17        1.70      2.29 o 
   4   5  21        7.91       11.35      3.57 o 
   5   5  21        0.48        2.90      3.94 o 
   6   5  21        0.46        1.75      4.37 o 
   7   5  21        6.84        4.99      4.84 o 
   0   6  21      133.04      136.36      8.50 o 
   1   6  21       23.00       21.44      3.42 o 
   2   6  21        4.09        5.92      2.41 o 
   3   6  21       82.25       83.90      6.37 o 
   4   6  21        5.93        7.61      4.79 o 
   5   6  21        0.08       -0.81      3.35 o 
   6   6  21        1.90        1.31      4.65 o 
   7   6  21        2.86        2.37      5.29 o 
   1   7  21       53.63       48.19      6.77 o 
   2   7  21       53.66       58.00      6.74 o 
   3   7  21        0.47        3.61      4.45 o 
   4   7  21        5.62        7.81      5.03 o 
   5   7  21        0.23        2.89      5.30 o 
   6   7  21        5.01        4.34      5.35 o 
   0   8  21       20.30       21.46      5.05 o 
   1   8  21        1.23        2.76      2.59 o 
   2   8  21       98.41      119.51      8.25 o 
   3   8  21       44.11       38.63      6.19 o 
   4   8  21       11.76        9.50      5.08 o 
   5   8  21       23.91       19.42      6.47 o 
   1   9  21       64.61       72.34      7.16 o 
   2   9  21       18.52       24.35      6.33 o 
   3   9  21        5.82        8.34      5.37 o 
   4   9  21       15.15        9.20      6.74 o 
   0  10  21       23.42       25.31     16.40 o 
   1  10  21       22.63       34.09     12.13 o 
   2  10  21        0.17        1.02      4.09 o 
   0   0  22      478.95      595.10     17.22 o 
   1   0  22      422.71      383.88      9.71 o 
   2   0  22      170.68      137.16      6.64 o 
   3   0  22       28.13       17.73      5.11 o 
   4   0  22       21.40       25.82      5.98 o 
   5   0  22       84.46       87.68     11.97 o 
   6   0  22      132.14      160.63     11.18 o 
   7   0  22        6.12        0.04      3.06 o 
   8   0  22       10.72        5.59      4.63 o 
   1   1  22        3.47        2.37      2.23 o 
   2   1  22      184.30      198.44      5.64 o 
   3   1  22        2.71        2.79      2.61 o 
   4   1  22      157.09      171.30      7.09 o 
   5   1  22        0.13        1.25      2.26 o 
   6   1  22        0.00       -1.21      2.79 o 
   7   1  22        7.29        0.48      2.86 o 
   8   1  22        0.02        1.80      3.29 o 
   0   2  22      233.68      207.42      7.77 o 
   1   2  22      293.00      285.48      6.60 o 
   2   2  22        9.06        3.41      2.73 o 
   3   2  22       17.22       18.86      5.08 o 
   4   2  22        3.08        4.20      2.91 o 
   5   2  22       68.46       65.91      4.31 o 
   6   2  22        3.42        1.17      2.79 o 
   7   2  22        8.04        3.61      3.13 o 
   8   2  22        0.72        2.86      5.07 o 
   1   3  22       22.35       20.26      3.05 o 
   2   3  22       31.39       26.76      4.12 o 
   3   3  22        0.39       -1.90      2.82 o 
   4   3  22        0.00        2.88      2.50 o 
   5   3  22       20.81       14.50      3.13 o 
   6   3  22        0.03       -1.03      3.80 o 
   7   3  22        0.16        2.82      4.79 o 
   8   3  22        0.88        3.45      5.70 o 
   0   4  22      114.95      120.41      6.78 o 
   1   4  22       61.64       63.46      4.77 o 
   2   4  22       50.87       57.75      3.86 o 
   3   4  22       15.44       13.55      3.90 o 
   4   4  22        7.62        6.53      2.46 o 
   5   4  22        9.62        9.73      4.60 o 
   6   4  22       15.11        9.01      5.21 o 
   7   4  22        2.70        2.25      4.78 o 
   1   5  22       17.22       18.14      3.29 o 
   2   5  22      129.39      148.35      5.78 o 
   3   5  22        0.18        1.95      2.20 o 
   4   5  22      125.02      138.18      6.43 o 
   5   5  22        9.09        2.37      3.97 o 
   6   5  22        0.82        2.45      4.31 o 
   7   5  22        0.21        0.56      4.51 o 
   0   6  22      585.01      646.01     19.27 o 
   1   6  22        0.63        1.79      2.36 o 
   2   6  22        2.98        4.85      2.53 o 
   3   6  22        2.54        1.39      3.25 o 
   4   6  22        4.37        3.57      4.33 o 
   5   6  22        5.70        3.34      4.24 o 
   6   6  22       39.13       30.69      8.20 o 
   1   7  22        2.39       -0.10      2.20 o 
   2   7  22        1.61        2.41      3.79 o 
   3   7  22        1.32        1.59      3.87 o 
   4   7  22       75.77       85.68     14.67 o 
   5   7  22        0.45       -2.06      4.65 o 
   0   8  22        0.46        2.40      3.84 o 
   1   8  22        3.03        9.11      4.47 o 
   2   8  22        1.94        1.99      4.81 o 
   3   8  22        5.77        8.19      4.72 o 
   4   8  22        0.01        3.05      4.36 o 
   1   9  22        0.25        0.66      4.39 o 
   2   9  22        0.01       -5.43      5.97 o 
   3   9  22        5.93        9.70      5.95 o 
   1   1  23      127.02      119.93      4.82 o 
   2   1  23       65.25       86.76      5.01 o 
   3   1  23       59.81       54.02      4.41 o 
   4   1  23       99.98      109.33      7.16 o 
   5   1  23        0.13        1.00      2.34 o 
   6   1  23        0.80       -0.04      2.96 o 
   7   1  23        3.84        4.08      3.46 o 
   0   2  23      534.05      507.21     13.56 o 
   1   2  23        8.11       10.99      3.39 o 
   2   2  23       25.35       23.91      3.72 o 
   3   2  23      128.08      150.83      7.87 o 
   4   2  23        7.21        6.18      3.21 o 
   5   2  23        0.16        1.89      2.98 o 
   6   2  23       29.62       11.13      4.71 o 
   7   2  23        1.12       -1.21      4.06 o 
   1   3  23        8.33       11.08      2.88 o 
   2   3  23      115.91      132.18      6.19 o 
   3   3  23       14.87       10.54      3.34 o 
   4   3  23       99.14      128.53      6.10 o 
   5   3  23       12.11       11.47      3.30 o 
   6   3  23        5.07       -1.92      4.12 o 
   7   3  23        9.80        6.38      5.40 o 
   0   4  23      112.96      142.69      7.05 o 
   1   4  23        1.61       -0.56      2.02 o 
   2   4  23       37.04       33.52      3.82 o 
   3   4  23        2.78        4.22      2.82 o 
   4   4  23        0.80        1.80      2.92 o 
   5   4  23        2.99        7.52      5.13 o 
   6   4  23       42.37       31.89     11.37 o 
   7   4  23        1.61        2.83      4.80 o 
   1   5  23        4.27        4.16      2.94 o 
   2   5  23       18.09       21.35      3.50 o 
   3   5  23       24.97       14.78      3.21 o 
   4   5  23        0.32        3.12      3.16 o 
   5   5  23        3.51        7.16      4.77 o 
   6   5  23        0.59       -0.99      3.86 o 
   0   6  23       41.99       47.99      6.63 o 
   1   6  23       17.21       17.81      3.55 o 
   2   6  23        0.01        0.31      1.92 o 
   3   6  23        0.32        0.38      3.73 o 
   4   6  23        0.00        3.20      4.33 o 
   5   6  23        1.65        3.43      4.57 o 
   6   6  23        2.87        1.46      5.50 o 
   1   7  23       14.42       11.20      3.14 o 
   2   7  23       49.50       48.26      7.32 o 
   3   7  23        0.83        0.79      4.72 o 
   4   7  23       52.75       42.40     10.58 o 
   5   7  23        3.58        2.50      4.91 o 
   0   8  23       41.84       36.26      6.40 o 
   1   8  23        0.23       -2.52      4.20 o 
   2   8  23       21.79       19.23      5.70 o 
   3   8  23        3.19        6.35      4.75 o 
   4   8  23        0.33        1.27      4.29 o 
   1   9  23        0.90        0.07      3.96 o 
   2   9  23       36.27       23.87      8.91 o 
   0   0  24      109.15      150.08     10.41 o 
   1   0  24      123.56      155.15      8.29 o 
   2   0  24      147.27      157.40      8.21 o 
   3   0  24      189.85      211.99      9.43 o 
   4   0  24       26.79       24.54      6.41 o 
   5   0  24       12.29        6.44      5.38 o 
   6   0  24       40.72       36.27     16.56 o 
   7   0  24        4.15        1.40      3.90 o 
   1   1  24      167.03      170.82      5.96 o 
   2   1  24       56.87       49.63      4.24 o 
   3   1  24        0.54        0.96      2.55 o 
   4   1  24        8.41        4.41      3.16 o 
   5   1  24       10.58        8.22      3.61 o 
   6   1  24        7.08        2.91      3.24 o 
   7   1  24       24.96       12.47      6.59 o 
   0   2  24        2.12        0.65      3.08 o 
   1   2  24        9.53        9.18      2.97 o 
   2   2  24        6.27        5.65      2.88 o 
   3   2  24       59.80       87.23      6.59 o 
   4   2  24        5.21        3.38      4.14 o 
   5   2  24        0.01        1.90      2.57 o 
   6   2  24        0.81       -2.25      3.53 o 
   7   2  24        2.84        1.24      4.03 o 
   1   3  24       24.79       26.41      3.77 o 
   2   3  24        2.25        1.32      2.64 o 
   3   3  24        1.24        2.11      2.68 o 
   4   3  24        5.17        9.03      3.40 o 
   5   3  24        3.44        2.33      2.57 o 
   6   3  24        1.80        2.38      4.15 o 
   7   3  24        0.56        1.21      4.33 o 
   0   4  24       30.19       30.37      5.31 o 
   1   4  24        0.17        2.05      2.18 o 
   2   4  24        9.90       10.28      3.31 o 
   3   4  24      139.02      167.21      6.34 o 
   4   4  24        7.44        4.14      3.70 o 
   5   4  24       15.05        6.29      4.75 o 
   6   4  24        0.23        1.83      4.29 o 
   1   5  24       96.42      113.40      6.08 o 
   2   5  24       68.53       75.64      5.12 o 
   3   5  24        2.88        2.48      2.68 o 
   4   5  24        3.32        2.05      4.06 o 
   5   5  24        1.04        1.55      4.36 o 
   6   5  24        1.14        0.36      3.72 o 
   0   6  24       14.59       13.25      5.31 o 
   1   6  24        3.65        4.98      3.12 o 
   2   6  24       37.49       25.81      3.86 o 
   3   6  24       86.51      110.96      9.94 o 
   4   6  24        1.45        2.31      4.45 o 
   5   6  24        0.12        0.58      4.18 o 
   1   7  24        2.49        5.35      3.44 o 
   2   7  24        0.12        4.54      4.42 o 
   3   7  24        4.62        0.79      4.32 o 
   4   7  24        7.88        5.58      4.84 o 
   0   8  24        0.17       -0.54      5.58 o 
   1   8  24        1.65        0.96      3.97 o 
   2   8  24        0.71        4.62      4.85 o 
   3   8  24        0.41        1.59      4.38 o 
   1   1  25       86.26      102.11      5.06 o 
   2   1  25        7.96       13.06      3.51 o 
   3   1  25        0.92        1.29      2.66 o 
   4   1  25        0.25        0.35      2.70 o 
   5   1  25        5.31        0.99      2.36 o 
   6   1  25        3.52        1.89      4.01 o 
   0   2  25        6.89       12.06      4.45 o 
   1   2  25      105.46      114.59      5.45 o 
   2   2  25        2.70        0.97      2.31 o 
   3   2  25       85.63      113.91      7.19 o 
   4   2  25        3.76        3.89      3.42 o 
   5   2  25       33.19       23.47      5.16 o 
   6   2  25        0.54        1.88      4.26 o 
   1   3  25      211.57      256.90      7.11 o 
   2   3  25        0.10       -0.36      2.11 o 
   3   3  25       26.25       18.58      4.00 o 
   4   3  25        2.70        1.20      3.41 o 
   5   3  25      153.99      206.55      8.94 o 
   6   3  25        1.12       -0.28      4.27 o 
   0   4  25        9.81       11.62      4.72 o 
   1   4  25       45.46       51.89      5.25 o 
   2   4  25       10.31       14.42      4.00 o 
   3   4  25       18.41       21.66      4.05 o 
   4   4  25       13.00       13.61      5.18 o 
   5   4  25        5.84        3.91      5.28 o 
   6   4  25        1.89        5.47      5.39 o 
   1   5  25        0.44       -0.47      2.08 o 
   2   5  25        7.70        9.88      3.66 o 
   3   5  25        0.23       -3.71      3.75 o 
   4   5  25        0.28       -1.64      4.82 o 
   5   5  25        0.27       -0.06      3.67 o 
   0   6  25        0.00        0.01      2.98 o 
   1   6  25       13.58       11.55      3.46 o 
   2   6  25        1.79        2.77      3.69 o 
   3   6  25       29.01       18.21      7.23 o 
   4   6  25        2.90       -0.98      4.33 o 
   1   7  25       21.36       10.15      4.00 o 
   2   7  25        4.20        7.28      5.92 o 
   3   7  25        3.77        1.17      5.60 o 
   0   8  25        5.85       17.63     13.26 o 
   1   8  25       10.22        7.97      5.75 o 
   0   0  26       46.36       58.11      8.76 o 
   1   0  26        2.62       -0.12      2.77 o 
   2   0  26       34.94       44.93      7.03 o 
   3   0  26      105.18      121.72      9.33 o 
   4   0  26       23.14       26.70      6.42 o 
   5   0  26       12.04        9.37      5.20 o 
   6   0  26        4.15        5.58      5.67 o 
   1   1  26       94.07      116.06      5.66 o 
   2   1  26        0.04        0.85      2.57 o 
   3   1  26        2.19        2.92      3.42 o 
   4   1  26        3.63        3.80      3.42 o 
   5   1  26       33.59       22.77      6.17 o 
   6   1  26        2.25        4.03      3.58 o 
   0   2  26       14.19       22.07      5.20 o 
   1   2  26       45.81       60.79      5.20 o 
   2   2  26       11.31       13.77      3.68 o 
   3   2  26        6.34        4.88      3.33 o 
   4   2  26        2.79        4.19      3.40 o 
   5   2  26       19.14       12.13      4.10 o 
   6   2  26        8.91        7.72      5.98 o 
   1   3  26        2.29       -1.14      2.73 o 
   2   3  26       10.82        7.41      2.88 o 
   3   3  26        9.26       10.45      4.27 o 
   4   3  26       13.83       13.78      4.08 o 
   5   3  26        0.39       -0.33      2.93 o 
   0   4  26        7.99       13.16      5.22 o 
   1   4  26       21.43       15.66      3.46 o 
   2   4  26        2.56        0.89      2.89 o 
   3   4  26       73.20       77.23      8.05 o 
   4   4  26        1.17        2.95      4.10 o 
   5   4  26       11.02        6.36      5.91 o 
   1   5  26      125.31      149.18      6.91 o 
   2   5  26       40.25       37.06      5.78 o 
   3   5  26        5.50        6.68      4.48 o 
   4   5  26        0.78        2.22      5.02 o 
   0   6  26       42.07       28.64      7.82 o 
   1   6  26       31.58       28.27      4.55 o 
   2   6  26       18.79       22.43      6.06 o 
   3   6  26        0.03       -1.73      4.21 o 
   1   7  26        1.10        0.32      3.16 o 
   2   7  26        3.83        7.77      5.28 o 
   1   1  27        1.44        2.51      3.19 o 
   2   1  27       91.73      113.34      6.76 o 
   3   1  27       16.93       22.67      4.35 o 
   4   1  27        6.66        8.41      4.79 o 
   5   1  27        1.32        5.62      3.11 o 
   0   2  27       22.24       35.20      6.29 o 
   1   2  27       50.41       57.11      4.88 o 
   2   2  27       33.51       31.45      4.51 o 
   3   2  27       16.91       13.36      4.02 o 
   4   2  27        0.03        3.48      4.11 o 
   5   2  27       15.03       10.42      4.20 o 
   1   3  27       24.98       20.82      4.20 o 
   2   3  27       23.70       12.08      3.49 o 
   3   3  27        0.21        1.58      3.46 o 
   4   3  27       43.05       26.25      5.36 o 
   5   3  27        3.71        1.84      4.02 o 
   0   4  27       51.66       47.76      8.14 o 
   1   4  27        1.12        0.50      2.67 o 
   2   4  27       48.52       55.22      8.37 o 
   3   4  27       70.86       85.48      6.47 o 
   4   4  27       73.59       88.38     14.55 o 
   1   5  27        4.05        6.02      3.43 o 
   2   5  27        8.54        4.73      3.39 o 
   3   5  27        5.57        5.23      5.46 o 
   0   6  27        1.16       -2.36      4.41 o 
   1   6  27       18.85       18.93      4.79 o 
   2   6  27       17.94       21.38      7.36 o 
   0   0  28      120.15      143.35     12.21 o 
   1   0  28       43.83       21.09      9.06 o 
   2   0  28        6.87        5.70      5.01 o 
   3   0  28        0.28       -3.40      5.37 o 
   4   0  28        1.18        3.03      5.01 o 
   1   1  28        6.27        4.55      3.47 o 
   2   1  28       43.59       50.72      7.74 o 
   3   1  28       17.98       20.27      4.93 o 
   4   1  28       77.36      101.06      6.63 o 
   0   2  28        0.01       -4.07      4.63 o 
   1   2  28        3.62        2.47      3.23 o 
   2   2  28        1.11        1.36      3.40 o 
   3   2  28       10.48        6.32      4.17 o 
   4   2  28        2.85        4.16      3.50 o 
   1   3  28        7.67       11.74      3.98 o 
   2   3  28       27.72       21.82      4.39 o 
   3   3  28       45.34       42.21      9.68 o 
   4   3  28        3.14        0.89      3.84 o 
   0   4  28       12.64       13.97      6.44 o 
   1   4  28       38.24       29.54      5.21 o 
   2   4  28       10.89        7.17      4.00 o 
   3   4  28       24.51       12.66      5.24 o 
   1   5  28        1.75        2.34      2.99 o 
   2   5  28       89.68      115.64      7.88 o 
   1   1  29       16.92        8.28      4.00 o 
   2   1  29        1.25        2.32      3.51 o 
   3   1  29       15.54       14.44      4.87 o 
   0   2  29       12.14        2.99      4.63 o 
   1   2  29        5.59        3.67      3.56 o 
   2   2  29       25.61       20.31      6.26 o 
   3   2  29       60.55       76.75      8.25 o 
   1   3  29        9.10        8.83      3.78 o 
   2   3  29       19.00       19.36      4.92 o 
   0   4  29      206.36      252.03     11.70 o 
   1   4  29       42.88       47.84      5.90 o 
   0   0  30        8.30        6.88      7.57 o 
   1   0  30       54.41       52.66     20.34 o 
   2   0  30        3.90        4.52      6.01 o 
   1   1  30       52.33       31.32      8.80 o 
   2   1  30        0.09        3.08      4.06 o 
   0   2  30       22.70       19.22      7.55 o 
   1   2  30        7.20        3.02      3.47 o 
                                                 
